# Supplementary material for: Rapid traceability of Gastrodia elata Blume origins and analysis of key volatile organic components using FTIR and HS-SPME-GC–MS combined with chemometrics
Source: Food Chem X. 2025 Jul 9;29:102770. doi: 10.1016/j.fochx.2025.102770 (PMC12275067; doi:10.1016/j.fochx.2025.102770)
Supplement: Supplementary material 2 — Volatile organic compounds raw data. [file mmc2.csv]

Index	Quantitative ion	Qualitative ion	Molecular weight (Da)	Formula	Compounds	Class I	CAS	NIST_RI	Odor	Threshold	cpd_ID	YNZT-1	YNZT-2	YNZT-3	YNZT-4	YNZT-5	YNZT-6	YNZT-7	YNZT-8	YNZT-9	YNZT-10	YNZT-11	YNZT-12	YNZT-13	YNZT-14	YNZT-15	YNZT-16	YNZT-17	YNZT-18	YNZT-19	YNZT-20	GZBJ-1	GZBJ-2	GZBJ-3	GZBJ-4	GZBJ-5	GZBJ-6	GZBJ-7	GZBJ-8	GZBJ-9	GZBJ-10	GZBJ-11	GZBJ-12	GZBJ-13	GZBJ-14	GZBJ-15	HBYC-1	HBYC-2	HBYC-3
IS-04	59	45	104.18	C6H8D4O	3-Hexanone-2,2,4,4-d4	Ketone	24588-54-3	780.6001035	-	-	-	156634.0455	169318.799	152884.6869	174468.3336	157620.3934	159471.4002	173718.9028	178499.095	163800.8755	168171.6374	188450.7284	174122.9973	171790.3576	161339.9699	168338.0965	168440.7986	167606.1301	196495.7173	157793.6354	177238.2685	160293.7203	161309.9884	164139.9721	186232.598	169409.4731	185607.7227	185803.2279	187094.5731	188086.7519	172995.9491	192187.3631	189860.7478	202179.6502	195193.9455	186920.8615	174172.201	164782.65	177926.6553
XMW0576	92	121	121.089	C8H11N	Benzeneethanamine	Amine	64-04-0	1102	ammoniacal, fishy	-	C05332	10573.72057	9373.37989	9273.891063	16107.62891	8977.067511	7798.726922	12521.0502	14287.35634	8607.003075	8471.557345	20860.11222	26311.72838	29733.10745	7510.160743	9477.922297	7410.325558	8130.55806	8849.732808	8303.492045	25566.16932	10113.45235	9076.588091	11926.95387	24249.88207	15239.83263	34605.25975	9809.180298	16662.3187	12191.91223	11146.34705	24721.99753	20283.36815	11050.83091	16009.64433	9079.602706	21668.96995	9306.504094	12664.14212
WAMW2089	84	127	127.1	C7H13NO	Formamide, N-cyclohexyl-	Amine	766-93-8	1261.090124	-	-	C11519	11429.44654	11164.08921	12245.39838	15432.91715	11109.33417	14606.5625	11886.00406	12348.60457	11221.07192	9582.756005	13465.85884	0	11906.47444	13259.91351	16534.65644	11954.41083	13853.215	12135.90666	11149.18056	0	9985.829706	10238.06956	11282.55424	11135.3429	15404.52215	0	14435.20502	18798.92783	10802.63878	11660.10308	0	16127.02264	10893.2797	15117.50852	16217.88627	0	12838.41645	14964.62872
NMW0103	113	55	113.084	C6H11NO	Caprolactam	Amine	105-60-2	1253.700702	amine, spicy	59.7	C06593	3362.905816	3652.442098	4252.233243	2811.714158	3891.227262	7573.214252	5158.238	3884.965088	4387.10741	4919.329888	1931.143895	0	0	8620.447823	9782.62511	4780.409782	4797.835858	7883.095905	7130.348655	0	7413.77729	4686.824602	4595.805448	0	4521.377696	0	4798.493173	4815.501964	5414.566429	6315.321888	0	0	5438.419404	5427.711496	3353.65376	0	8040.097851	5291.566483
NMW0024*193	106	107	107.073	C7H9N	Aniline, N-methyl-	Amine	100-61-8	1066	-	6.9	C02299	147821.1184	141071.7912	145474.4153	198048.8747	186379.5221	139019.4532	138775.5188	132731.3415	143797.2016	113502.4945	16691.86713	17390.73091	17077.69076	17669.1083	15005.16444	60981.56093	60596.6838	66815.06091	60891.89663	63626.85331	173494.3505	160230.3802	163217.5344	178413.5268	158981.911	18280.74575	17822.54957	18327.33565	17991.12492	17247.21554	21595.313	22847.14279	22843.32145	22014.57018	20494.00651	84004.02852	98471.29355	93873.14575
YZMW0056	99	70	99.105	C6H13N	Hexamethylenimine	Amine	111-49-9	864	-	46.9	-	118586.1929	119494.6311	117660.0868	110562.3042	117437.4736	114385.7009	120614.0875	108444.243	117903.7868	116791.1852	95779.34396	96219.40055	95061.37059	111325.0126	119423.1898	121579.5803	93085.45201	111994.0254	121499.6476	118608.1169	89793.29546	114811.9391	111690.0634	95849.50202	115136.5078	82141.25518	120277.1249	109228.384	104042.4722	120820.2483	107405.5409	107635.1639	120837.4199	119406.9083	114727.4131	86422.44321	110874.6845	118292.8699
NMW0215	45	71	181.005	C5H11NS3	N,N-Dimethyl-1,2,3-trithian-5-amine	Amine	31895-21-3	1491	-	-	-	47651.8632	49454.42834	46498.93654	50090.96671	48895.13259	46869.97653	41228.70341	39996.37677	46174.44868	49918.67296	43851.41528	50736.33523	53757.75722	45761.99066	47896.03399	52501.39477	53525.61758	54515.27085	53004.66139	53342.08194	28141.42487	27828.73647	26588.26913	30624.89838	35480.63957	37324.66617	41847.73847	38918.71017	36098.045	51425.13877	38037.87638	37940.62854	44718.22101	44279.3398	29451.31187	26461.61813	30539.04651	34934.62
YZMW0579	92	93	137.048	C7H7NO2	Salicylamide	Amine	65-45-2	1471	-	1370	-	33231.41619	33524.44465	33589.17104	39471.92716	29704.55874	32496.64603	34791.74026	35735.41547	33268.52955	34917.2716	29576.87099	35003.12534	35408.89109	34647.6828	32313.97631	37564.25226	38778.13937	35735.76703	37175.07999	32907.01415	20595.92912	17664.30686	20495.20527	22248.30194	27089.15607	22853.15284	28739.44161	24647.21267	22733.32899	32101.39805	24146.24613	24468.65998	33582.25786	30257.4213	18416.62562	20087.33439	23120.66898	22529.40749
NMW0410	58	73	269.178	C18H23NO	Orphenadrine	Amine	83-98-7	1943	-	-	C07935	5879.934906	6360.155526	5111.323173	6432.272151	6225.305793	3799.100536	5336.693464	4329.400465	3555.020641	3268.971963	6907.6141	6769.507256	6680.640218	7709.144042	5690.053183	6209.940453	7083.436471	7117.866905	8254.037748	8193.957155	7239.395399	6794.452954	7164.2847	8038.595059	7333.8138	0	0	0	0	0	0	0	0	0	0	5219.519559	8166.858742	6978.291434
WMW0092	44	58	143.167	C9H21N	1-Octanamine, N-methyl-	Amine	2439-54-5	1088	-	-	-	17254.50677	17462.81594	17529.33506	17372.47801	16894.79664	16570.03099	17544.35913	16222.83801	16398.58398	17388.59102	12934.38447	13304.47881	13582.10171	15727.51102	16862.57928	15082.59936	17345.8369	17285.6595	13317.93894	15202.60472	16774.98152	15781.22567	17070.5602	14871.54302	16716.68233	11721.28037	15478.34074	15209.75183	15560.15978	17061.50124	16100.224	16121.26766	16913.55723	17208.95704	15073.41548	12063.60256	14465.38662	15763.5984
XMW1327	85	127	156.163	C9H20N2	Propanal, dipropylhydrazone	Amine	34687-35-9	1102	-	-	-	27776.84031	28663.41575	33375.94427	27036.40618	35027.08581	33156.59465	38983.04217	22641.71543	31420.26285	35921.40153	22205.26194	18313.03289	17597.95824	27893.88777	77888.26517	50166.54523	29406.37962	33104.59216	22869.2718	17432.08054	21600.3205	19820.72546	32246.8906	20622.76759	23750.41174	17356.9026	29247.74603	22183.43009	23316.08425	24209.95122	28984.6122	24575.11155	25956.55289	32984.66027	22421.11407	20917.37561	19687.79033	20485.61964
YZMW0556	59	41	129.115	C7H15NO	Enanthamide	Amine	628-62-6	1238	-	1290	-	10381.91163	10185.09568	11355.36447	11141.21356	9429.427288	9826.436184	13195.74185	9832.734324	9994.947266	11563.34274	9248.191628	10809.21611	9743.616359	10959.25268	12948.86943	11258.42358	11816.02605	11133.56405	9630.049614	10471.44927	10929.39527	10891.3824	10826.78858	9758.260623	11301.02986	9842.735624	11220.90968	11478.01042	12649.00738	12705.29352	13331.90257	12508.55569	12301.59551	12909.07882	11237.88923	9590.053083	10078.18753	10924.88236
NMW0176	92	63	135.068	C8H9NO	Benzeneacetamide	Amine	103-81-1	1397.95693	-	-	C02505	22491.33944	22008.27513	15902.66004	14083.78545	15908.79233	11318.83812	14418.58415	10964.39309	11836.17565	10583.60724	15071.31756	16473.1591	16027.92453	18011.16156	16424.64527	17106.09667	14039.07672	13389.62476	11869.46401	14130.80472	12626.6172	14403.23103	12348.70973	11583.29163	11847.50799	7778.598996	5966.302395	5915.839815	5067.93993	6000.504671	7843.706415	7266.306755	9141.222904	5608.481019	7642.102082	12337.39973	11527.60805	8837.603439
WAMW0500	169	168	169.089	C12H11N	Diphenylamine	Amine	122-39-4	1634.638554	sweet, floral, faint	1.3	C11016	10204.39603	10778.22198	9159.936068	8544.144415	9859.856587	10232.05937	11488.66117	9739.562913	11313.53916	9940.883202	10409.21893	10988.52979	10292.93845	11260.43054	9493.13726	5850.146476	8872.761969	9568.131072	5213.562509	5720.749473	4956.28417	7989.171536	7660.242186	8624.756635	8718.371173	5474.960671	5782.441155	6164.308625	5367.9769	7368.210649	6442.9968	7414.24004	3875.693254	6947.124773	6622.379896	2813.426696	4217.046957	4360.250194
YZMW0699	106	137	171.035	C7H9NO2S	Benzenesulfonamide, 2-methyl-	Amine	88-19-7	1644	-	30	-	5510.183548	5558.106159	4977.768724	5394.596541	5061.104039	4759.902107	4378.478655	5174.526505	5075.28288	4141.820117	4960.963301	4754.681415	4672.332103	4852.920623	3633.724295	2942.996606	3520.813639	4238.043104	2264.227509	2963.725743	3807.016407	3317.09498	3492.409949	4437.740503	3724.716044	3033.866367	2655.446275	2801.51865	3162.249526	3528.48756	3542.286021	4654.159259	3802.18601	3529.124333	2937.996296	3413.604025	3398.109764	3411.402286
QWMW0445	71	70	173.178	C10H23NO	Hydroxylamine, O-decyl-	Amine	29812-79-1	1100	green	-	-	13576.69848	14125.09766	16431.05936	9423.458788	16534.65167	13972.65255	20740.36099	10935.94488	15542.76479	16797.48029	8670.485353	7507.625855	10159.00365	17926.93738	23728.32658	19684.83352	23859.31765	20271.62055	12234.28777	8279.978251	10161.76684	10709.30909	9798.073114	7538.064801	11502.72505	5491.520826	7159.00148	6637.663191	7299.3335	8429.624659	5625.425487	5481.280692	10835.33223	9086.313952	6492.360196	5740.310203	5659.748772	10589.746
WAMW2242*193	106	107	107.073	C7H9N	o-Toluidine	Amine	95-53-4	1072	-	0.11	C14403	147821.1184	141071.7912	145474.4153	198048.8747	186379.5221	139019.4532	138775.5188	132731.3415	143797.2016	113502.4945	16691.86713	17390.73091	17077.69076	17669.1083	15005.16444	60981.56093	60596.6838	66815.06091	60891.89663	63626.85331	173494.3505	160230.3802	163217.5344	178413.5268	158981.911	18280.74575	17822.54957	18327.33565	17991.12492	17247.21554	21595.313	22847.14279	22843.32145	22014.57018	20494.00651	84004.02852	98471.29355	93873.14575
XMW2237*193	106	107	107.073	C7H9N	p-Aminotoluene	Amine	106-49-0	1072	-	0.12	-	147821.1184	141071.7912	145474.4153	198048.8747	186379.5221	139019.4532	138775.5188	132731.3415	143797.2016	113502.4945	16691.86713	17390.73091	17077.69076	17669.1083	15005.16444	60981.56093	60596.6838	66815.06091	60891.89663	63626.85331	173494.3505	160230.3802	163217.5344	178413.5268	158981.911	18280.74575	17822.54957	18327.33565	17991.12492	17247.21554	21595.313	22847.14279	22843.32145	22014.57018	20494.00651	84004.02852	98471.29355	93873.14575
NMW0193	107	138	138.068	C8H10O2	Benzeneethanol, 4-hydroxy-	Alcohol	501-94-0	1442	mild, sweet, floral, fruity	345.9	C06044	76174.60746	67353.82194	61051.65229	57387.82005	59897.61916	34671.36131	32639.99123	39106.03874	35243.12034	41208.8739	49754.94411	57915.37527	79289.41355	78096.57532	67264.64629	39778.20098	33729.39096	31641.59019	34288.57966	58338.95756	33597.47633	30027.55999	41491.67489	51094.71134	41366.85168	18013.61686	19118.65494	10529.68715	13130.48855	10766.81816	29356.42559	12633.90279	38767.63599	15449.82591	10322.1294	57853.24745	44879.21786	48256.47284
XMW0122	83	55	154.136	C10H18O	Cyclohexanol, 2-methyl-3-(1-methylethenyl)-, (1.alpha.,2.alpha.,3.alpha.)-	Alcohol	54244-81-4	1199	-	-	-	4609.966761	4833.915252	5308.793627	0	5297.957887	5786.540542	7257.047878	3523.220677	5781.055792	6523.945874	3307.462985	2653.33463	3336.924736	6773.054503	10135.12889	7791.481965	6967.257797	7596.183714	5741.983601	2439.568108	2714.201258	3584.672329	5090.367435	2378.00585	4005.685112	4811.287219	4666.31742	5593.200922	5888.69039	5340.935252	5248.433585	6290.210419	5306.184373	7026.31971	4862.906451	2982.756722	4509.019467	4317.32491
XMW0510	97	111	242.261	C16H34O	2-Hexadecanol	Alcohol	14852-31-4	1702	-	-	-	2134.666992	2204.374646	1494.529246	1534.291863	2274.124358	1132.151648	1687.04212	1753.325894	2085.284201	2157.589398	2043.159404	2092.423441	2111.716695	1687.374001	1648.815954	2309.381548	1564.839594	2298.433383	2661.516345	2725.350742	1630.342531	1313.297031	1382.606676	2008.769876	1815.374658	1073.029161	613.1322872	1000.349396	990.4688157	744.5445917	1083.361483	1470.850398	1286.431478	1340.074275	1078.977451	835.4594323	1269.531343	1662.429598
KMW0442	117	91	136.089	C9H12O	3-Phenylpropanol	Alcohol	122-97-4	1233.495408	sweet, spicy, cinnamyl, mignonette, hyacinth, balsamic	0.42	-	3971.82705	4293.249232	4203.085259	4097.650895	3730.405651	11292.80592	13074.29818	12915.51673	4310.490805	4038.965307	2276.461114	2491.11142	2425.261461	2809.932042	2949.105316	6488.496052	6875.177512	7297.009098	7410.854559	7822.402895	2114.385699	2894.023242	2474.780948	2161.646179	2629.723647	5091.101811	4761.201871	4556.267715	5987.096356	5925.016142	6027.826322	5128.292807	5493.436416	5639.762289	4803.778241	2251.015872	2559.438712	2958.834504
NMW0022	79	107	122.073	C8H10O	Benzenemethanol, .alpha.-methyl-	Alcohol	98-85-1	1061.205977	fresh, sweet, gardenia, hyacinth	0.479	C07112	2167756.429	2157479.477	2155969.96	2091674.944	2078304.054	1741750.379	1684394.396	1691315.844	1652890.114	1914156.146	235818.8428	247812.7392	248034.0759	248151.7944	216882.4977	798548.2623	931187.7754	1061553.858	885001.7497	918210.4617	1637665.795	1669651.117	1592900.112	1776393.564	1558059.732	261199.9452	256249.1459	266700.6677	260097.2431	253649.742	301560.4055	309660.8793	327691.355	311040.5068	302099.5011	1111788.473	1212546.039	1110509.673
KMW0294*237	81	110	128.12	C8H16O	2-Octen-1-ol, (E)-	Alcohol	18409-17-1	1067.615467	green, citrus, vegetable, fatty	0.02	-	167461.5376	165558.8752	173777.098	173854.3468	168837.0876	138636.4725	124409.7649	134880.049	138856.636	161910.3077	22005.4349	22896.31616	22678.67501	23127.19067	20582.06563	62134.69072	71144.03497	79608.71395	64596.03001	66083.44717	165905.3321	147911.6445	143670.8506	161791.929	123819.7697	24165.96292	15997.13351	24665.07264	23466.6715	14126.05903	25967.06141	18648.45064	27643.82045	19961.72127	24977.31814	85887.86013	93329.76785	89502.25943
WAMW1560	59	73	102.104	C6H14O	3-Pentanol, 2-methyl-	Alcohol	565-67-3	775	-	0.42	-	140508.3142	136608.7843	138903.726	142371.4889	138640.8886	140987.8101	149505.77	143083.4641	143585.1099	150125.4753	135896.2412	139012.5786	142282.6001	134590.3573	144456.4702	142354.0735	141578.0192	138416.191	139791.5041	138759.24	135731.752	142192.6141	142315.3449	134747.7486	137221.8301	149286.8409	155316.1254	162403.7275	164015.9863	162398.5632	161494.0104	158593.6588	164281.5765	167291.0577	158854.4891	138170.1515	144396.8193	139709.3513
WAMW0651	109	124	124.052	C7H8O2	Mequinol	Alcohol	150-76-5	1240	phenol	-	D04926	80726.80086	80444.60542	86656.64661	87054.99641	76034.14932	79057.26638	102037.6144	78064.78454	78355.56228	90027.52081	70333.42989	79933.39861	73409.69857	81619.47598	94723.45159	79306.52175	84333.56496	86495.29256	66748.61862	72766.24569	85321.97953	80558.50291	85650.19311	76220.66872	86744.71206	69705.86557	87915.35104	88464.64376	90844.88165	99737.87793	101473.2628	100137.6452	101200.2033	99235.34349	89302.20804	74897.5311	79283.74167	87292.40376
YZMW0143	82	96	127.1	C7H13NO	3-Quinuclidinol	Alcohol	1619-34-7	1157	-	380	-	91219.9635	91337.33136	93341.14919	87518.10958	91934.20596	71632.89427	83547.6317	69781.53136	71070.98664	77964.52904	68852.72325	75354.1389	72250.97873	69926.56688	85667.89946	105087.6968	99281.75468	100021.8324	92738.43547	101938.4521	92258.19544	94235.76464	93038.13987	93295.70608	97724.93992	77015.36735	85160.34297	82428.38311	89075.14344	95702.81164	97997.68676	91596.37043	100304.0322	101402.4172	80013.50583	87091.27904	87332.00429	101405.7142
NMW0097*117	96	82	141.115	C8H15NO	8-Azabicyclo[3.2.1]octan-3-ol, 8-methyl-, exo-	Alcohol	135-97-7	1234	-	-	C02066	66368.06253	72345.64551	68425.84025	69575.55904	70892.53856	69384.7715	96412.05615	67311.84867	71814.32212	71349.20733	59737.46611	70426.64464	62877.28143	70959.09617	91464.86946	70732.32835	73527.07859	78671.39636	58089.23635	64206.96106	73510.48392	69421.55229	73910.5714	66646.50535	66522.12209	59978.38831	78549.37069	78936.76181	81503.50641	95739.21095	94350.10559	93132.33967	95663.55471	92080.57889	79177.062	63886.3079	67889.05688	75330.22668
YZMW0054	43	73	104.095	C4H12N2O	Ethanol, 2-[(2-aminoethyl)amino]-	Alcohol	111-41-1	1072	-	2.8	-	60895.05108	60536.5495	61132.74324	60943.98689	59679.483	48499.72997	48773.83872	50387.56565	49371.03875	51284.44033	6715.893658	8259.048029	8772.11552	10845.83492	5569.829599	23270.6592	23582.47452	24246.04721	22786.95372	23306.22036	56654.74274	49969.8358	50482.09149	56808.55807	50783.30082	8821.260757	8815.80734	8789.211694	8721.443994	8635.451104	10810.64922	10853.3073	11410.10093	11387.18014	11276.27316	32239.91336	34674.33772	32789.71514
YZMW0539	55	39	116.12	C7H16O	2-Hexanol, 2-methyl-	Alcohol	625-23-0	786	-	1.6	-	29041.61805	30774.60605	31666.92699	28200.49594	28504.35975	52416.07891	54912.69567	52948.77228	50906.18744	54481.52208	29674.35459	30008.38862	32698.03844	30381.12715	28190.34621	26138.41336	25458.45336	26935.32904	27789.05603	0	79085.69248	81899.63209	83781.76135	77035.03721	78891.50855	0	0	18939.70962	21037.92721	0	37354.16862	39579.87973	41892.05354	37868.58239	42008.84202	51617.42599	61547.50491	48471.00607
XMW0735	79	77	148.089	C10H12O	Benzenemethanol, .alpha.-2-propenyl-	Alcohol	936-58-3	1242	-	-	-	32413.23084	31317.63672	33408.0682	34045.43574	31165.65835	29435.73704	36417.27122	29156.46302	29052.55607	33711.22944	26503.83234	31183.40853	27533.14601	31547.27302	37987.57101	30088.8206	31373.39702	33276.03878	26190.84715	29164.11262	33310.68318	30606.11782	32664.28857	29316.00665	34047.57906	26716.34725	34302.22835	34756.92911	35758.8278	39710.50216	38285.33267	38217.48032	39673.05251	39096.07051	35151.54159	29120.01336	30623.25796	33567.61649
QWMW1279	41	55	156.151	C10H20O	Cyclohexanemethanol, .alpha.,.alpha.,4-trimethyl-	Alcohol	498-81-7	1161	sweet, pine, terpenic, lime, woody	-	-	67909.09719	63178.42378	64586.30652	64214.46294	63204.99038	65667.08122	64679.79672	62376.77298	62111.24754	66621.24761	45526.20148	55711.70481	54897.30785	62361.03162	62353.30886	65016.60722	61589.89043	63080.45164	52110.31871	60948.22985	61332.08634	60818.9448	62611.5357	61460.90356	61679.7135	11695.42711	19449.60764	20461.97512	23325.07303	23689.62625	27164.63155	23877.01389	29370.26929	27104.84414	20741.8418	46482.03774	57053.67652	57369.68422
KMW0629	55	43	186.198	C12H26O	1-Dodecanol	Alcohol	112-53-8	1474	earthy, soapy, waxy, fatty, honey, coconut	1	C02277	41585.011	40454.01156	40215.39249	42440.07947	35955.60216	42550.0255	36489.86657	44009.6952	42374.33235	43726.78909	33978.53756	39130.38167	39944.30964	43351.68099	35484.61172	40228.25975	40649.2436	42572.50219	42376.97727	39838.48449	25927.30129	26926.66333	26151.79431	27374.98107	32156.75472	27446.02517	33415.87598	29608.7143	26951.35101	37277.53524	29674.9214	29151.54098	37840.4155	36038.76852	23941.62579	23702.77809	28813.42515	31579.05204
GMW0169	85	97	158.167	C10H22O	1-Octanol, 3,7-dimethyl-	Alcohol	106-21-8	1195.549598	waxy, soapy, aldehydic, leathery, musty, citrus, green	-	-	41544.89647	40107.32278	31392.80451	34784.38567	40217.57314	31181.90895	58524.70525	32072.119	46504.16506	44924.96412	29125.81667	28524.31712	28711.90167	33298.61796	59660.54986	45733.98657	39042.55031	41765.20744	33208.05626	27693.67419	21991.36968	30038.23285	31539.45724	20700.18174	24078.08231	17527.44541	31686.56938	30348.72393	29922.64878	25636.27343	30316.66664	29763.21054	25498.84829	27951.33701	37642.64968	12822.02297	25770.31865	25710.38881
KMW0466	121	136	170.113	C10H18S	3-Cyclohexene-1-methanethiol, .alpha.,.alpha.,4-trimethyl-	Alcohol	71159-90-5	1283	sulfury, aromatic, grapefruit, naphthyl, resinous, woody	2.00E-08	-	25711.42448	24739.38997	24947.95078	25025.89732	25599.74146	25997.30326	24716.66763	26912.0413	25193.807	25784.77957	26046.64419	23978.02883	23334.74931	23973.61586	20821.03976	22882.63511	24569.50454	24390.41727	23800.52565	25870.70382	24769.21201	23028.15301	20053.17593	23371.49701	25677.71704	26073.39369	26039.91861	26172.68312	25030.30666	26488.40634	25803.90229	26316.4044	26136.69909	26228.51326	25914.12371	22454.98284	18602.34645	22471.22853
WMW0104	69	55	142.136	C9H18O	Cyclooctanemethanol	Alcohol	3637-63-6	1073	-	-	-	13404.03063	13091.6604	13437.6402	14507.19951	14389.81066	15167.15439	14419.94849	13905.4192	16091.68748	16987.81968	3447.666688	3522.555197	3554.328255	2841.958776	0	8539.653621	8887.143562	9465.360521	8881.807345	8785.068313	21196.65344	18477.64205	18550.92114	19246.23599	18742.30294	3428.582265	3063.101271	3181.154401	2985.860007	3101.995175	4924.30393	3450.265962	5272.815293	5146.632521	4626.385973	11642.13215	12096.46273	12116.38349
XMW1177	69	136	220.183	C15H24O	11,11-Dimethyl-4,8-dimethylenebicyclo[7.2.0]undecan-3-ol	Alcohol	79580-01-1	1646	-	-	-	19504.34929	18317.67728	18994.67998	18655.81329	18218.34885	18661.40707	15758.20776	17846.18742	19683.06852	16407.41699	16731.2634	16670.74489	16827.72856	18490.64643	13442.21064	11014.47967	12091.26482	14835.55354	10107.01138	10108.7094	13855.87376	12018.81076	12498.16669	13153.84524	12753.8908	9979.184113	11129.56195	11156.40905	10606.82578	12178.8926	12840.37834	16681.51945	12319.5355	12721.38634	11304.9662	12155.59662	15080.13794	14455.72538
D1625*296	73	111	158.167	C10H22O	3-Octanol, 3,7-dimethyl-	Alcohol	78-69-3	1100	lilac, oily, lily, tea, floral, bois de rose, woody	-	-	21117.35605	21261.86475	20998.19433	20752.04834	20393.26662	20244.80147	21760.17412	19616.16005	20005.75178	21575.00583	15655.05087	18076.26689	16768.46352	19429.68984	21514.81034	19315.94784	20409.06576	20965.11395	15917.39774	18778.94098	20409.39431	19457.79426	20829.88891	18312.16159	20145.17566	15317.06942	19062.4022	19252.68714	20030.15138	20565.97962	20098.36872	20163.40757	21787.1894	21624.13408	18544.20726	15095.46069	17744.53156	19074.4078
w17*038	55	85	170.131	C10H18O2	3,7-Octadiene-2,6-diol, 2,6-dimethyl-	Alcohol	13741-21-4	1193	-	-	-	5761.534946	5692.582265	6250.933121	0	5799.78404	40113.20085	8211.454936	0	6920.750583	7116.833545	11515.84031	9922.484072	9884.225214	10907.1162	18010.00615	20557.55447	18358.01523	20286.80247	18705.46361	16998.92351	21085.34409	21168.2458	20986.12775	23648.06924	20949.88932	6714.406223	9758.237778	10069.73755	10664.33011	10145.99729	10122.28743	10400.94058	10930.396	11924.47895	8628.583567	12118.11639	14758.99278	15237.82487
KMW0674	57	41	184.183	C12H24O	trans-2-Dodecen-1-ol	Alcohol	69064-37-5	1478	oily, fatty	-	-	36157.54435	35301.58373	36787.32441	37012.07508	36872.69627	49141.4625	26731.07758	39214.25158	40635.12275	48636.06143	42134.9807	44744.12305	37922.6405	47202.36462	42277.85151	45762.17873	47044.18842	43334.20026	48915.51002	44230.70345	46742.58801	46685.08963	41429.41431	16852.50122	53007.82383	23284.59283	54170.96024	31120.15075	30143.63799	39743.42858	27308.87895	32904.9369	62615.13243	56397.34698	31820.25579	10668.79108	45365.17751	41520.33758
XMW0107	120	91	138.068	C8H10O2	1,2-Benzenedimethanol	Alcohol	612-14-6	1393	-	-	-	28295.8421	26661.56092	14789.88223	15083.4288	14477.73281	9480.248855	21197.24139	10820.2165	14029.29871	10664.48472	12261.99593	15707.01508	12013.3998	13866.0919	10855.1407	13280.58969	12226.01363	15292.60995	9980.550375	10771.88641	17439.89745	21808.87222	11197.64481	12875.55117	11523.30225	12669.77891	8752.093889	7617.069702	7448.202657	9080.080564	14311.56586	10504.10444	16140.30914	8665.87356	10561.39728	18229.68231	14008.23256	10315.61666
KMW0276	56	55	130.136	C8H18O	1-Octanol	Alcohol	111-87-5	1069.763695	intense citrus, rose	0.022	C00756	15779.4246	15599.89709	15083.07523	15124.33912	12330.93964	12208.0993	14110.63116	14184.00063	14491.36874	14102.72311	3721.666573	3773.274607	3382.150519	3926.731719	2831.835822	8158.642935	7963.943826	8691.420156	7620.625951	6338.785859	14876.75999	13981.65552	12397.64994	14749.89947	13922.23075	3667.994618	3885.998753	3936.125791	3681.728582	3312.43808	5247.169029	4881.879159	5465.910712	5171.73514	4824.148896	7066.961222	7202.698207	6940.582965
GMW0300	123	45	124.035	C7H8S	Benzenethiol, 2-methyl-	Alcohol	137-06-4	1089	meaty, sulfury, onion, garlic, eggy, rubbery	-	-	15742.38456	15685.87576	15311.62755	17628.68072	14611.9954	13160.55196	22270.75662	15057.43422	14261.93772	15222.37976	11756.18216	12926.50938	12446.50917	12072.11782	21339.57485	16918.87694	12704.60181	14016.767	10311.40233	12940.95784	15216.13167	13437.00311	15728.57657	12448.11624	15421.16602	14981.22679	14875.71047	20668.63191	15033.50128	16203.61865	21734.09219	21120.01288	22110.42941	21857.2201	13853.05463	15245.75889	18181.44577	21081.77579
XMW1122	45	41	128.12	C8H16O	7-Octen-2-ol	Alcohol	39546-75-3	1064	-	-	-	12494.97662	12287.31944	12361.41017	13322.57681	13095.13575	10687.19728	10579.61792	10086.6369	6319.684562	11309.72839	1663.852303	1792.663122	1681.542564	1881.358397	1709.19196	5194.865101	6022.799438	5932.567892	5395.022232	5758.821904	11885.7155	8433.75242	8484.92806	11965.71095	11168.11763	2114.938699	1780.402431	2150.441813	1954.641697	1945.670235	2166.240136	2319.366678	2168.827873	2342.378153	2119.372549	7045.1718	7406.880225	7259.183909
w15	81	68	142.136	C9H18O	2-Nonen-1-ol	Alcohol	22104-79-6	1105	sweet, fatty, melon, cucumber, vegetable	-	-	8762.53617	10159.64976	9465.047687	8845.302063	10287.01215	9404.475074	15234.38375	13744.05715	13022.34217	14819.6108	5940.372389	5944.745656	7215.25231	10109.95992	6487.182521	4298.886674	7590.33502	9397.538095	7872.76386	6039.944711	8855.553474	8105.697443	5649.184448	6374.470139	10476.70815	6714.777983	3361.125471	3504.7185	4361.245566	6884.705437	6962.708036	6053.224319	11995.79094	7034.127239	3503.129252	6980.961647	13053.57029	9192.174833
QWMW0433*269	79	82	142.136	C9H18O	2-Nonen-1-ol, (Z)-	Alcohol	41453-56-9	1162	green, waxy, melon	-	-	9333.804874	9092.234745	9628.602357	9083.147384	8338.462306	9553.480623	10194.20821	10502.26711	9873.306164	10401.91828	7137.585288	8481.923763	7747.668204	7294.224289	8809.37712	9475.480189	9727.316214	9694.745031	10015.42358	8220.731208	10467.82838	10960.32782	10085.6314	9561.436793	11728.06995	5203.232722	6225.617909	5217.825971	6365.933428	6507.911423	7814.29713	5980.711213	8748.790683	7561.804203	5708.884653	4860.483865	6400.835099	5515.566312
NMW0278	137	182	182.094	C10H14O3	Benzenepropanol, 4-hydroxy-3-methoxy-	Alcohol	2305-13-7	1651	-	-	-	8980.341289	8545.041276	8640.772082	8357.623822	8444.345636	8192.87949	7453.008628	8808.857206	8373.188241	7195.362994	8165.105176	8491.373849	8914.444086	8646.804062	6358.92082	5212.834209	4973.203598	6606.761739	3197.633885	4050.005637	5358.804078	4879.625136	5519.731289	6601.518276	5850.577209	4290.592906	4389.934051	5096.540029	4592.688174	4906.162251	5498.498386	8190.300463	5241.206739	5415.366347	4678.715826	5337.891182	6403.232318	6399.404543
D94	65	124	124.035	C7H8S	Benzenemethanethiol	Alcohol	100-53-8	1092	sharp, alliaceous, onion, sulfury, garlic, horseradish, minty, coffee	3.50E-06	-	7811.940682	7775.693383	7777.340963	7650.853318	7845.465156	7628.362313	7727.178453	7561.026457	7340.365387	7790.316468	5620.480613	6436.188608	6099.581246	7425.131638	7620.079404	6454.061617	7339.852841	7439.074499	5841.776637	7292.711318	7679.385279	7068.815644	7480.093437	6552.642336	7179.766941	5600.576119	6388.960671	6852.785532	7203.191869	7575.874536	7520.894409	7465.012799	7506.414301	7835.741386	6539.705319	5409.143012	6419.263204	6894.204555
GMW0401*437	81	82	100.089	C6H12O	3-Hexen-1-ol	Alcohol	544-12-7	855	green, leafy	0.07	-	8254.082302	8513.067222	8027.328938	7809.987655	8537.438325	7909.499228	8347.55003	7291.612918	7840.028686	8081.146048	6197.578844	6355.865456	7195.155746	7893.010741	8211.968308	8017.508998	6127.560397	7985.33734	8082.56316	8265.528655	7689.234712	8354.525206	9525.370935	6809.325515	8450.247214	5678.679491	8347.055996	7609.961526	7621.139754	8229.599266	7742.839871	7651.785167	8673.183396	8937.485802	8061.490864	6263.28224	6472.880256	8813.188151
WMW0187*393	69	54	102.104	C6H14O	2-Hexanol	Alcohol	626-93-7	799.7914494	chemical, winey, fruity, fatty, terpenic, cauliflower	1.5082	-	4148.681238	4089.276432	3397.294094	3645.828683	3651.980306	6765.423075	6679.552381	7746.850952	6986.851033	6184.757045	3916.560347	5026.471777	4724.402396	3739.500295	3969.625415	3167.622697	3727.496024	2231.078998	4347.87244	4122.65827	9067.076051	9414.300758	9559.967191	7957.326069	9279.016132	2161.436745	3402.241869	2836.16379	3730.858547	2626.875592	4368.870803	4668.34468	5477.478276	4340.937153	5286.147402	5854.120111	7326.516379	5674.672914
KMW0456	55	70	158.167	C10H22O	1-Decanol	Alcohol	112-30-1	1271.528903	fatty, waxy, floral, orange, sweet, watery	0.023	C01633	15894.60278	16768.54359	18018.52987	11382.11662	18167.48759	18027.99305	24677.02781	15093.16052	18513.78824	21222.59458	13185.44593	9913.789253	10913.32719	15995.90568	15924.91534	14255.56587	14123.97437	14110.5293	12086.03802	10006.22974	19148.38608	20640.22025	21555.40753	16731.59312	15910.95541	5666.793008	13944.66567	14955.26744	11316.62132	13400.38065	15862.10821	18231.44024	23978.93127	19378.92822	20095.76426	8305.495261	17720.46971	19690.30406
XMW0569*393	69	54	102.104	C6H14O	2-Hexanol, (R)-	Alcohol	26549-24-6	791	mushroom, dusty, oily	-	-	4148.681238	4089.276432	3397.294094	3645.828683	3651.980306	6765.423075	6679.552381	7746.850952	6986.851033	6184.757045	3916.560347	5026.471777	4724.402396	3739.500295	3969.625415	3167.622697	3727.496024	2231.078998	4347.87244	4122.65827	9067.076051	9414.300758	9559.967191	7957.326069	9279.016132	2161.436745	3402.241869	2836.16379	3730.858547	2626.875592	4368.870803	4668.34468	5477.478276	4340.937153	5286.147402	5854.120111	7326.516379	5674.672914
GGMW0037	87	69	144.151	C9H20O	5-Nonanol	Alcohol	623-93-8	1092	-	0.087	-	6863.566591	6977.149621	7255.78719	6825.904934	7213.547923	6434.166583	7009.542925	6876.598156	6992.4441	7135.133507	5150.969921	6303.935772	5904.778517	6817.061434	8209.710419	7033.095343	6721.906083	7208.717281	5560.219393	6380.638965	6967.884759	6599.801954	7066.884389	5910.654017	6659.003769	5100.35973	6307.303293	6259.737683	7064.076626	6977.963398	6668.281625	7025.842563	6804.571422	6454.705465	6159.929162	5297.195837	6194.422836	6763.976459
XMW1468	84	41	168.151	C11H20O	(2,2,6-Trimethyl-bicyclo[4.1.0]hept-1-yl)-methanol	Alcohol	78996-11-9	1325	-	-	-	29013.93718	32548.93001	38386.87095	16089.88838	34525.95	39303.32765	35865.97745	19417.39806	35511.45532	46177.14993	14948.16169	12989.54038	14589.52677	47223.94341	58484.35482	52174.22515	49816.03163	48862.60175	34925.28148	10780.42005	16577.63961	16570.88929	16562.76707	7729.258404	15693.77233	5174.354495	14107.93265	11558.77091	13339.66577	13931.51457	10230.89419	11950.74397	13394.16415	13269.58263	13080.88871	3035.092788	12525.77933	16383.01325
YZMW0483	69	87	116.12	C7H16O	3-Pentanol, 3-ethyl-	Alcohol	597-49-9	857	-	0.042	-	3828.63433	4399.63245	4897.060582	4579.588256	5064.307906	4641.785668	5007.21575	4189.506088	4322.064822	4372.956858	4753.742472	4613.578906	6113.613196	5514.834203	6066.209363	5161.197874	3522.568313	4617.973175	5224.138145	5390.974306	5293.277111	6089.35758	5893.471414	5615.005526	7490.456036	3159.372444	5196.745975	4569.914118	4431.044449	5048.29819	4473.787221	4120.972141	4943.96381	5329.988482	4125.463138	4086.908471	4898.588255	5467.028261
KMW0207	95	96	128.03	C6H8OS	2-Furanmethanethiol, 5-methyl-	Alcohol	59303-05-8	995	sulfury, roasted, coffee	5.00E-05	-	2819.122074	2509.100095	3213.725657	2645.06894	3375.811196	3081.849342	3375.751844	2963.128621	2846.318264	2409.273501	5294.211109	6162.882085	5588.20749	6057.435742	7220.002899	8397.719055	7652.379287	8035.391706	6763.203037	7742.978075	0	7987.601962	7601.2348	7162.400716	7294.94718	0	0	0	0	0	3724.803032	3516.465038	3249.512291	4265.209308	3444.178158	3780.207966	0	0
KMW0173	85	57	128.12	C8H16O	1-Octen-3-ol	Alcohol	3391-86-4	979.7600417	fatty, fruity, grassy, mushroom, perfumy, sweet	0.001	-	2112.888545	3352.427856	3122.485772	2276.969296	2749.469829	3722.820128	3923.932506	7661.191652	4781.262596	5772.033751	5626.635053	4286.656245	4468.351574	2509.989695	1663.646437	1975.615585	2177.042306	1990.700238	2181.14133	1905.029068	11660.08016	10659.07713	11470.29224	11055.28913	11237.88597	3248.341075	1946.140077	2675.90326	3302.032771	1663.183733	4200.300589	5604.138259	6856.773671	6128.57459	4897.980014	3855.058832	6609.082951	4182.278919
KMW0376	101	83	144.151	C9H20O	2-Nonanol	Alcohol	628-99-9	1099.199573	rose	0.058	-	2508.054443	2679.138305	708.6336645	1123.636028	764.625922	1205.843323	1115.968569	730.8826634	1286.827066	1529.400524	518.3539616	0	0	0	887.8933257	0	0	980.2956996	0	0	2406.822494	921.8353457	907.5342829	1306.568821	1360.4199	0	1070.722034	2357.05126	941.3727629	1930.091627	1083.364107	1078.606429	1329.586437	1184.997186	963.8771371	625.3004683	750.5546667	753.0883477
QWMW1194	39	80	109.053	C6H7NO	Piconol	Alcohol	586-98-1	1089	roasted, moldy	-	-	4258.260165	4474.547417	4259.082555	4165.728242	4195.030189	4128.216727	4311.858019	4033.150376	4385.618782	4064.042015	2968.990489	3589.814884	3322.710541	4062.614397	4262.298081	3583.520347	4459.347967	4403.536022	3116.512418	3772.422007	4224.024531	3786.579722	4136.530381	3851.875969	4280.410073	3089.475647	3914.144471	3906.779517	4005.796473	4210.983945	3907.928417	3900.328399	4523.714094	4253.040265	3711.978134	2933.497112	3564.675136	3887.688486
WAMW0925*237	81	110	128.12	C8H16O	2-Octen-1-ol	Alcohol	22104-78-5	1066	green, vegetable	0.05	-	167461.5376	165558.8752	173777.098	173854.3468	168837.0876	138636.4725	124409.7649	134880.049	138856.636	161910.3077	22005.4349	22896.31616	22678.67501	23127.19067	20582.06563	62134.69072	71144.03497	79608.71395	64596.03001	66083.44717	165905.3321	147911.6445	143670.8506	161791.929	123819.7697	24165.96292	15997.13351	24665.07264	23466.6715	14126.05903	25967.06141	18648.45064	27643.82045	19961.72127	24977.31814	85887.86013	93329.76785	89502.25943
WAMW1017*237	81	110	128.12	C8H16O	2-Octen-1-ol, (Z)-	Alcohol	26001-58-1	1067	sweet, floral	0.025	-	167461.5376	165558.8752	173777.098	173854.3468	168837.0876	138636.4725	124409.7649	134880.049	138856.636	161910.3077	22005.4349	22896.31616	22678.67501	23127.19067	20582.06563	62134.69072	71144.03497	79608.71395	64596.03001	66083.44717	165905.3321	147911.6445	143670.8506	161791.929	123819.7697	24165.96292	15997.13351	24665.07264	23466.6715	14126.05903	25967.06141	18648.45064	27643.82045	19961.72127	24977.31814	85887.86013	93329.76785	89502.25943
KMW0058*035	68	59	170.131	C10H18O2	2H-Pyran-3-ol, 6-ethenyltetrahydro-2,2,6-trimethyl-	Alcohol	14049-11-7	1173	floral, honey	3	-	104998.3054	98697.24172	98296.12833	104091.5613	97569.42106	97474.44102	99481.9195	94189.88635	95352.74965	100059.55	78189.5882	89420.26983	88695.18218	92404.04494	101749.7536	98140.39727	152406.476	99090.55946	135504.1855	97357.24875	151615.5506	141388.2943	146311.131	148186.9634	145987.6311	5512.075523	5414.045512	5498.124567	6392.649207	7633.177346	7922.517349	6137.451957	12835.58246	8896.39736	5366.736298	123200.8461	135129.8374	142832.4106
NMW0091*117	96	82	141.115	C8H15NO	8-Azabicyclo[3.2.1]octan-3-ol, 8-methyl-, endo-	Alcohol	120-29-6	1204.646137	-	-	C00729	66368.06253	72345.64551	68425.84025	69575.55904	70892.53856	69384.7715	96412.05615	67311.84867	71814.32212	71349.20733	59737.46611	70426.64464	62877.28143	70959.09617	91464.86946	70732.32835	73527.07859	78671.39636	58089.23635	64206.96106	73510.48392	69421.55229	73910.5714	66646.50535	66522.12209	59978.38831	78549.37069	78936.76181	81503.50641	95739.21095	94350.10559	93132.33967	95663.55471	92080.57889	79177.062	63886.3079	67889.05688	75330.22668
QWMW0606*296	73	111	158.167	C10H22O	3-Octanol, 3,6-dimethyl-	Alcohol	151-19-9	1112	sweet, rosy	-	-	21117.35605	21261.86475	20998.19433	20752.04834	20393.26662	20244.80147	21760.17412	19616.16005	20005.75178	21575.00583	15655.05087	18076.26689	16768.46352	19429.68984	21514.81034	19315.94784	20409.06576	20965.11395	15917.39774	18778.94098	20409.39431	19457.79426	20829.88891	18312.16159	20145.17566	15317.06942	19062.4022	19252.68714	20030.15138	20565.97962	20098.36872	20163.40757	21787.1894	21624.13408	18544.20726	15095.46069	17744.53156	19074.4078
XMW0443*038	55	85	170.131	C10H18O2	(E)-2,6-Dimethylocta-3,7-diene-2,6-diol	Alcohol	51276-34-7	1191	-	-	-	5761.534946	5692.582265	6250.933121	0	5799.78404	40113.20085	8211.454936	0	6920.750583	7116.833545	11515.84031	9922.484072	9884.225214	10907.1162	18010.00615	20557.55447	18358.01523	20286.80247	18705.46361	16998.92351	21085.34409	21168.2458	20986.12775	23648.06924	20949.88932	6714.406223	9758.237778	10069.73755	10664.33011	10145.99729	10122.28743	10400.94058	10930.396	11924.47895	8628.583567	12118.11639	14758.99278	15237.82487
WMW0064*269	79	82	142.136	C9H18O	2-Nonen-1-ol, (E)-	Alcohol	31502-14-4	1168.128342	waxy, green, violet, melon	0.209	-	9333.804874	9092.234745	9628.602357	9083.147384	8338.462306	9553.480623	10194.20821	10502.26711	9873.306164	10401.91828	7137.585288	8481.923763	7747.668204	7294.224289	8809.37712	9475.480189	9727.316214	9694.745031	10015.42358	8220.731208	10467.82838	10960.32782	10085.6314	9561.436793	11728.06995	5203.232722	6225.617909	5217.825971	6365.933428	6507.911423	7814.29713	5980.711213	8748.790683	7561.804203	5708.884653	4860.483865	6400.835099	5515.566312
QWMW1153*437	81	82	100.089	C6H12O	4-Hexen-1-ol	Alcohol	6126-50-7	848	pungent, green, vegetable, oily	-	-	8254.082302	8513.067222	8027.328938	7809.987655	8537.438325	7909.499228	8347.55003	7291.612918	7840.028686	8081.146048	6197.578844	6355.865456	7195.155746	7893.010741	8211.968308	8017.508998	6127.560397	7985.33734	8082.56316	8265.528655	7689.234712	8354.525206	9525.370935	6809.325515	8450.247214	5678.679491	8347.055996	7609.961526	7621.139754	8229.599266	7742.839871	7651.785167	8673.183396	8937.485802	8061.490864	6263.28224	6472.880256	8813.188151
D1660*437	81	82	100.089	C6H12O	5-Hexen-1-ol	Alcohol	821-41-0	868	-	1	-	8254.082302	8513.067222	8027.328938	7809.987655	8537.438325	7909.499228	8347.55003	7291.612918	7840.028686	8081.146048	6197.578844	6355.865456	7195.155746	7893.010741	8211.968308	8017.508998	6127.560397	7985.33734	8082.56316	8265.528655	7689.234712	8354.525206	9525.370935	6809.325515	8450.247214	5678.679491	8347.055996	7609.961526	7621.139754	8229.599266	7742.839871	7651.785167	8673.183396	8937.485802	8061.490864	6263.28224	6472.880256	8813.188151
XMW0812	105	91	204.188	C15H24	Benzene, (1-methyl-1-propylpentyl)-	Aromatics	54932-91-1	1450	-	-	-	10108.85099	9547.973276	9378.700006	8990.414949	9640.903483	6727.126637	5903.880133	5828.296034	6192.55315	6491.6232	8528.942784	8503.54307	10061.62482	9924.6489	8843.677425	6394.529618	5466.459548	5727.674887	5313.679241	7464.66646	5716.77309	3710.445688	5871.575189	6178.359079	6443.596749	2473.324565	1729.176724	1394.050445	745.1746174	1520.183796	624.3398272	851.6825392	2967.323977	2469.450523	1315.586609	6399.779193	7157.042495	5852.262728
KMW0404	128	129	128.063	C10H8	Naphthalene	Aromatics	91-20-3	1189.552239	pungent, dry, tarry	0.05	C00829	16910.45186	17556.73507	17326.62576	17347.99916	16883.171	19732.90361	26754.26207	18622.04953	18861.23482	23587.03529	18885.30496	18336.28671	17853.16504	18754.1806	26930.94967	20235.02681	18745.55096	22404.9475	18373.05937	18411.43121	16489.99544	16075.43338	17058.51207	18744.15907	20166.12866	18201.94543	18067.03818	17358.21637	18205.06967	18389.27229	22702.74357	23649.23151	21621.86524	21303.08544	19856.79164	18147.58037	17061.64671	18988.83164
KMW0273*027	134	119	134.11	C10H14	Benzene, 1,2,4,5-tetramethyl-	Aromatics	95-93-2	1107	rancid, sweet	0.087	-	7952.9912	8934.519387	9202.386935	8925.874398	8802.80903	2324.789558	4528.478304	2022.405185	2520.175916	3431.427875	4523.742496	4377.763215	4700.61167	6165.795018	13064.58586	12852.90136	9907.413874	12390.454	6751.476156	7936.970904	6248.146531	6885.806423	7657.707546	6874.086621	9433.222914	4538.709525	8953.051988	8599.128268	9305.943194	9365.196143	7980.009689	6596.791657	10345.50695	9376.424269	7466.048677	1663.874515	3602.519625	11319.67302
XMW1123*411	134	119	134.11	C10H14	Benzene, 2-ethyl-1,4-dimethyl-	Aromatics	1758-88-9	1076	-	-	-	1914.015092	1894.533196	1786.709867	1445.553702	1736.758145	3330.404544	4231.906159	3205.293644	3480.681301	3639.954078	418.342573	331.8622135	390.8837573	780.8959145	1276.722098	1457.504012	883.6757091	1185.300644	778.291116	473.3166072	628.5625052	776.7950072	1072.44631	449.1983051	1034.585993	315.4217209	726.7704927	694.7271956	852.4576653	713.9987593	482.6514938	385.1631388	866.9454904	818.4345492	471.8973855	248.283605	828.5373485	751.7952256
XMW1405	153	154	154.078	C12H10	Acenaphthene	Aromatics	83-32-9	1482	-	0.08	C19312	8488.290361	10839.17995	10208.71698	8428.444316	10952.68762	6657.29794	9517.770499	7416.685991	6706.742588	7426.661286	4558.414384	5973.226515	6209.416012	10185.24342	9635.149435	9372.59594	7331.627717	9922.756109	6453.586128	7689.814735	3544.243884	3281.259732	3434.939223	3218.608447	4294.947143	3616.906757	4470.133659	3604.060032	3432.672005	5440.951003	3864.146877	3455.541058	5519.215233	4797.937387	2925.280265	2784.890056	3772.18996	4625.122605
KMW0070*006	91	106	106.078	C8H10	Benzene, 1,3-dimethyl-	Aromatics	108-38-3	870.5826622	plastic	1	C07208	4685.45182	4210.896194	4027.366736	2751.20024	5068.571146	3743.3962	4589.699172	4226.344899	3996.821805	4348.282995	3118.720296	3070.231929	2639.720735	2920.551078	4402.092411	3476.18647	2419.712115	3694.45908	3617.989014	3345.334582	2656.512123	3752.534879	2972.705945	3435.704188	3453.486062	4557.311961	4005.614481	4343.59044	4197.070329	3900.354148	5656.870953	4544.943688	4764.167582	4050.009404	5802.984934	5381.975653	5103.659799	4630.181053
XMW0366*027	134	119	134.11	C10H14	Benzene, 1,2,3,5-tetramethyl-	Aromatics	527-53-7	1117	-	-	-	7952.9912	8934.519387	9202.386935	8925.874398	8802.80903	2324.789558	4528.478304	2022.405185	2520.175916	3431.427875	4523.742496	4377.763215	4700.61167	6165.795018	13064.58586	12852.90136	9907.413874	12390.454	6751.476156	7936.970904	6248.146531	6885.806423	7657.707546	6874.086621	9433.222914	4538.709525	8953.051988	8599.128268	9305.943194	9365.196143	7980.009689	6596.791657	10345.50695	9376.424269	7466.048677	1663.874515	3602.519625	11319.67302
XMW0037*411	134	119	134.11	C10H14	Benzene, 1-ethyl-3,5-dimethyl-	Aromatics	934-74-7	1059	-	-	-	1914.015092	1894.533196	1786.709867	1445.553702	1736.758145	3330.404544	4231.906159	3205.293644	3480.681301	3639.954078	418.342573	331.8622135	390.8837573	780.8959145	1276.722098	1457.504012	883.6757091	1185.300644	778.291116	473.3166072	628.5625052	776.7950072	1072.44631	449.1983051	1034.585993	315.4217209	726.7704927	694.7271956	852.4576653	713.9987593	482.6514938	385.1631388	866.9454904	818.4345492	471.8973855	248.283605	828.5373485	751.7952256
XMW0312*006	91	106	106.078	C8H10	Ethylbenzene	Aromatics	100-41-4	862.6717196	-	2.20525	C07111	4685.45182	4210.896194	4027.366736	2751.20024	5068.571146	3743.3962	4589.699172	4226.344899	3996.821805	4348.282995	3118.720296	3070.231929	2639.720735	2920.551078	4402.092411	3476.18647	2419.712115	3694.45908	3617.989014	3345.334582	2656.512123	3752.534879	2972.705945	3435.704188	3453.486062	4557.311961	4005.614481	4343.59044	4197.070329	3900.354148	5656.870953	4544.943688	4764.167582	4050.009404	5802.984934	5381.975653	5103.659799	4630.181053
XMW0307*006	91	106	106.078	C8H10	p-Xylene	Aromatics	106-42-3	871.1037423	strong, sweetish	1	C06756	4685.45182	4210.896194	4027.366736	2751.20024	5068.571146	3743.3962	4589.699172	4226.344899	3996.821805	4348.282995	3118.720296	3070.231929	2639.720735	2920.551078	4402.092411	3476.18647	2419.712115	3694.45908	3617.989014	3345.334582	2656.512123	3752.534879	2972.705945	3435.704188	3453.486062	4557.311961	4005.614481	4343.59044	4197.070329	3900.354148	5656.870953	4544.943688	4764.167582	4050.009404	5802.984934	5381.975653	5103.659799	4630.181053
KMW0261*194	108	107	108.058	C7H8O	p-Cresol	Phenol	106-44-5	1073.390558	phenol, narcissus, animalic, mimosa	0.00024	C01468	13231893.01	13171072.76	12875341.42	17566687.06	17122753.51	13327124.81	12805600.8	12892222.09	13547221.85	9634938.009	1660148.01	1731752.803	1747708.635	1734294.217	1509671.773	6312653.846	6408936.284	6771513.44	6109479.944	6318246.359	15454091.54	14561273.64	14626164.67	15358147.14	14716934.24	1837332.09	1803436.489	1867489.52	1809132.633	1749170.286	2172355.628	2159796.683	2285988.005	2183987.141	2084637.144	8634864.197	9286610	8977598.976
NMW0175	135	107	164.12	C11H16O	Phenol, 4-(1,1-dimethylpropyl)-	Phenol	80-46-6	1397.190083	-	0.8	-	2348388.548	2218630.285	1382757.361	1369492.964	1392698.882	919086.5639	1848234.075	1195248.05	1366122.617	1025142.223	1453401.133	1477544.611	1233682.237	1374140.36	1106916.891	1309276.992	1185698.233	1427140.48	970396.5826	1035841.344	1569291.654	1837158.517	1063108.154	1478333.616	1298744.803	1172031.207	829668.3932	875144.6984	696125.4256	1000740.599	1376917.936	1224801.242	1452059.157	982782.7795	1246788.548	1483682.949	1298017.945	973715.1741
XMW0455	138	123	138.068	C8H10O2	1,3-Benzenediol, 4,5-dimethyl-	Phenol	527-55-9	1490	-	-	-	182876.8516	225209.7982	232059.1493	179167.7878	229588.4253	126734.364	187611.5709	170578.4284	193748.9749	187470.3742	97820.81616	122193.098	122004.0225	209904.0011	205386.1287	182957.2715	146434.2508	193215.1703	135728.7183	228217.2914	71246.25413	72200.23883	93418.40367	69377.36146	94086.23775	73842.85543	92732.42339	75254.34748	72167.86539	102105.1866	75367.64826	76132.69138	106850.7511	122209.5981	58751.12329	83951.35508	85093.11089	98346.21887
KMW0258	109	124	124.052	C7H8O2	Phenol, 2-methoxy-	Phenol	1990/5/1	1090.661686	nutty	0.0016	C15572	69966.10368	70754.52845	70114.2572	69279.87162	71790.10474	67067.70748	66923.85138	65261.34105	67492.5278	68579.52165	54823.21636	61913.29798	57713.3844	65795.44464	67664.18279	68500.22551	71678.92178	68714.88457	58292.20306	65271.55311	66284.72476	64868.50598	70486.98758	61068.10514	69980.35684	51251.38077	70334.25641	67859.38581	72449.09616	68823.29337	71506.11144	70625.16912	67729.78243	66953.46855	66993.61598	55817.44094	66042.07817	68892.56544
NMW0422	107	153	200.084	C13H12O2	Phenol, 2,2'-methylenebis-	Phenol	2467/2/9	1989.655172	-	-	-	11307.69721	13075.06085	10858.27114	11160.26125	11392.56224	7098.806043	8650.854894	6773.706045	7994.134106	5977.977194	13818.39488	15669.1351	16058.16125	17094.67307	9875.076918	10307.44126	11312.1636	11477.90796	15306.20743	16914.07688	16257.67934	13818.89977	18423.69827	19973.43879	15406.4921	4236.628571	4371.124228	2971.087758	1444.133508	1793.78069	2982.039557	3129.564499	2871.358912	3008.031647	2748.77912	11058.72073	14176.8013	10694.1839
WMW0078	57	191	206.167	C14H22O	2,4-Di-tert-butylphenol	Phenol	96-76-4	1512.574493	phenol	0.5	-	48517.09366	49992.7683	44013.86675	40959.90918	46521.71539	33708.45353	47295.10931	38450.85896	40950.21977	40988.45474	39653.35825	39851.96707	41209.83415	45348.43565	43082.3371	49181.10469	41079.41105	50557.06713	45032.57105	46894.14983	34527.89087	34125.7399	26800.61212	23920.54472	29850.73646	20381.44331	20508.96162	21141.99102	19475.38465	32192.93016	29156.71235	30092.71941	26913.72034	23756.42284	26827.41227	27042.10655	29852.50581	27627.40491
XMW3538	53	122	136.089	C9H12O	Phenol, 3-ethyl-5-methyl-	Phenol	698-71-5	1246	-	1	-	18774.87224	18244.56912	19267.22629	19518.89636	17818.54966	17422.04221	21007.99266	16679.71542	16926.49439	19486.96055	14769.05831	17333.09661	15210.90104	17396.59541	21458.966	17119.97084	17937.02088	19042.3504	14614.1535	16257.97796	19270.57113	17698.22887	18249.13382	16549.72941	19330.66324	14987.06666	19369.78682	19414.46888	20139.89156	22529.20018	22302.83826	22162.96333	21508.47024	20837.00283	19888.80065	16531.3282	17547.90567	18953.68535
YZMW0607*451	153	77	153.043	C7H7NO3	5-Methyl-2-nitrophenol	Phenol	700-38-9	1247	-	0.2	-	13486.75909	12241.4169	13553.36138	12619.3605	11749.75657	12634.49415	18924.07326	14204.1662	13178.09516	14877.69442	18344.38228	21691.09436	17033.70974	19688.30219	25045.75366	13594.97844	14042.3608	14548.49863	11984.55718	12525.70038	13475.6397	13748.68406	13199.41541	11848.7718	13678.24879	0	14771.75887	23326.40691	24803.18026	0	28300.60367	27601.77556	17109.64863	17351.2326	25165.67915	11433.03678	12503.93685	13149.53012
GGMW0071	77	150	150.104	C10H14O	Phenol, 2,3,5,6-tetramethyl-	Phenol	527-35-5	1319	-	0.01	-	6507.504356	7627.146532	6974.632922	6944.365504	6545.235812	9541.375197	11115.52021	9566.523595	9394.29048	10847.37783	5754.647818	6231.776867	6056.802928	4946.190287	4931.303838	5068.033054	5091.344588	5942.989074	4658.968979	5784.767325	12877.63668	12531.03999	12498.3742	13022.71742	14168.02617	3285.01204	3999.083994	3657.60381	3293.50256	2938.298288	4963.204293	4754.064492	4599.060291	5115.772869	4541.002589	9346.232547	11194.39837	10193.88896
NMW0120*045	135	150	150.104	C10H14O	Phenol, p-tert-butyl-	Phenol	98-54-4	1294.219341	oakmoss, leathery	0.8	C14200	6992.695798	7865.839208	5866.854831	6152.976359	5627.106339	11452.09236	11830.33337	11414.4586	10708.72877	11152.12697	4629.433574	4527.758809	4432.674106	4316.188057	4440.974715	8052.693381	8626.412761	8331.651674	7251.074615	7286.250211	8714.092883	8009.048723	7151.647936	6985.784414	7149.989765	9561.456384	8755.025706	7440.025124	7413.966464	7142.347687	8170.976903	8071.781796	9254.593136	7305.403087	7176.56263	13144.13338	13455.26399	13280.37705
QWMW1175*149	107	122	122.073	C8H10O	Phenol, 2,5-dimethyl-	Phenol	95-87-4	1151	sweet, naphthyl, phenol, smoky, bacon	0.4	-	10143.7805	11306.51893	12516.613	7815.927843	9196.167257	11043.39578	13863.1093	10165.73486	11154.72558	13591.46771	10335.71024	9839.728804	9377.761281	9118.406019	11596.69439	11534.5265	12140.08436	11284.2206	10928.07574	13473.87144	18268.87651	17528.57788	16188.3164	15810.17328	16501.06774	5105.517227	5930.777342	5955.997979	5599.823968	5716.264163	8054.064909	7434.66557	10064.86196	9262.522765	6249.083091	0	0	0
KMW0703*149	107	122	122.073	C8H10O	Phenol, 4-ethyl-	Phenol	123-07-9	1165.40107	phenol, leathery	0.1	C13637	10143.7805	11306.51893	12516.613	7815.927843	9196.167257	11043.39578	13863.1093	10165.73486	11154.72558	13591.46771	10335.71024	9839.728804	9377.761281	9118.406019	11596.69439	11534.5265	12140.08436	11284.2206	10928.07574	13473.87144	18268.87651	17528.57788	16188.3164	15810.17328	16501.06774	5105.517227	5930.777342	5955.997979	5599.823968	5716.264163	8054.064909	7434.66557	10064.86196	9262.522765	6249.083091	0	0	0
D259*254	51	93	136.089	C9H12O	Phenol, 2,3,6-trimethyl-	Phenol	2416-94-6	1240	-	-	-	8268.934449	7352.951717	7990.77657	7909.333853	7086.074213	6691.440764	8055.572153	6719.746093	6793.142686	7407.692649	6922.439783	7829.692446	7312.258101	8232.568071	9557.371258	7828.625415	8582.199932	8859.87178	6342.004103	7835.577389	8806.367581	8083.544295	8557.804001	7783.734704	8684.592457	6929.655609	8984.538129	8597.24624	9243.904143	9749.617178	10216.37617	9963.544947	9972.359727	9581.040686	9074.425347	7426.156773	8256.787474	8611.746281
GMW0162*149	107	122	122.073	C8H10O	Phenol, 2,4-dimethyl-	Phenol	105-67-9	1147.989276	weak, smoky, roasted, dark	0.4	C14582	10143.7805	11306.51893	12516.613	7815.927843	9196.167257	11043.39578	13863.1093	10165.73486	11154.72558	13591.46771	10335.71024	9839.728804	9377.761281	9118.406019	11596.69439	11534.5265	12140.08436	11284.2206	10928.07574	13473.87144	18268.87651	17528.57788	16188.3164	15810.17328	16501.06774	5105.517227	5930.777342	5955.997979	5599.823968	5716.264163	8054.064909	7434.66557	10064.86196	9262.522765	6249.083091	0	0	0
NMW0273	150	107	150.068	C9H10O2	Phenol, 4-(3-hydroxy-1-propenyl)-	Phenol	3690/5/9	1639	-	-	C02646	8814.08837	8748.971646	9429.439271	9142.769057	9268.469671	9094.906481	7580.553717	9081.59715	7989.645264	7875.339631	7728.708659	7553.499275	10237.4633	12114.84916	7287.009911	7072.105307	6223.706127	7966.912852	4401.525975	5215.20123	6717.693164	6309.705402	7259.976962	9109.590125	6539.659502	4938.793537	5551.012998	4952.575177	5169.810776	6231.46488	5576.888961	10575.19597	6435.545087	6301.072894	5098.875501	5252.311071	7448.543346	6014.064605
YZMW0460*298	63	126	161.964	C6H4Cl2O	Phenol, 2,5-dichloro-	Phenol	583-78-8	1189	-	0.03	C06602	9041.081746	8437.57007	8605.215357	8390.513945	8047.711605	10027.32372	11273.88542	10684.65396	9768.119781	10720.41498	3174.109227	3541.527933	3245.51187	3690.555727	4246.753133	5662.083605	5614.165589	5637.845148	5061.083338	5502.728702	6466.794921	6288.307493	6965.304575	6873.163145	6773.420303	3575.485129	4228.984118	4435.725407	4065.785665	4829.743965	5039.26111	5029.702297	4978.710067	5400.312388	4556.434537	4362.500838	3951.179916	4648.333668
KMW0271*194	108	107	108.058	C7H8O	Phenol, 3-methyl-	Phenol	108-39-4	1075.429185	smoky, petroleum	0.38	C01467	13231893.01	13171072.76	12875341.42	17566687.06	17122753.51	13327124.81	12805600.8	12892222.09	13547221.85	9634938.009	1660148.01	1731752.803	1747708.635	1734294.217	1509671.773	6312653.846	6408936.284	6771513.44	6109479.944	6318246.359	15454091.54	14561273.64	14626164.67	15358147.14	14716934.24	1837332.09	1803436.489	1867489.52	1809132.633	1749170.286	2172355.628	2159796.683	2285988.005	2183987.141	2084637.144	8634864.197	9286610	8977598.976
XMW0791*451	153	77	153.043	C7H7NO3	Phenol, 4-methyl-2-nitro-	Phenol	119-33-5	1250	-	0.8	-	13486.75909	12241.4169	13553.36138	12619.3605	11749.75657	12634.49415	18924.07326	14204.1662	13178.09516	14877.69442	18344.38228	21691.09436	17033.70974	19688.30219	25045.75366	13594.97844	14042.3608	14548.49863	11984.55718	12525.70038	13475.6397	13748.68406	13199.41541	11848.7718	13678.24879	0	14771.75887	23326.40691	24803.18026	0	28300.60367	27601.77556	17109.64863	17351.2326	25165.67915	11433.03678	12503.93685	13149.53012
XMW0615*045	135	150	150.104	C10H14O	Phenol, m-tert-butyl-	Phenol	585-34-2	1295.091694	-	0.08	-	6992.695798	7865.839208	5866.854831	6152.976359	5627.106339	11452.09236	11830.33337	11414.4586	10708.72877	11152.12697	4629.433574	4527.758809	4432.674106	4316.188057	4440.974715	8052.693381	8626.412761	8331.651674	7251.074615	7286.250211	8714.092883	8009.048723	7151.647936	6985.784414	7149.989765	9561.456384	8755.025706	7440.025124	7413.966464	7142.347687	8170.976903	8071.781796	9254.593136	7305.403087	7176.56263	13144.13338	13455.26399	13280.37705
NMW0047*149	107	122	122.073	C8H10O	Phenol, 2-ethyl-	Phenol	90-00-6	1140	phenol	0.03	-	10143.7805	11306.51893	12516.613	7815.927843	9196.167257	11043.39578	13863.1093	10165.73486	11154.72558	13591.46771	10335.71024	9839.728804	9377.761281	9118.406019	11596.69439	11534.5265	12140.08436	11284.2206	10928.07574	13473.87144	18268.87651	17528.57788	16188.3164	15810.17328	16501.06774	5105.517227	5930.777342	5955.997979	5599.823968	5716.264163	8054.064909	7434.66557	10064.86196	9262.522765	6249.083091	0	0	0
YZMW0343*254	51	93	136.089	C9H12O	Phenol, 2,4,5-trimethyl-	Phenol	496-78-6	1234	-	2.3	-	8268.934449	7352.951717	7990.77657	7909.333853	7086.074213	6691.440764	8055.572153	6719.746093	6793.142686	7407.692649	6922.439783	7829.692446	7312.258101	8232.568071	9557.371258	7828.625415	8582.199932	8859.87178	6342.004103	7835.577389	8806.367581	8083.544295	8557.804001	7783.734704	8684.592457	6929.655609	8984.538129	8597.24624	9243.904143	9749.617178	10216.37617	9963.544947	9972.359727	9581.040686	9074.425347	7426.156773	8256.787474	8611.746281
XMW0003*298	63	126	161.964	C6H4Cl2O	Phenol, 2,4-dichloro-	Phenol	120-83-2	1171	-	0.0014	C02625	9041.081746	8437.57007	8605.215357	8390.513945	8047.711605	10027.32372	11273.88542	10684.65396	9768.119781	10720.41498	3174.109227	3541.527933	3245.51187	3690.555727	4246.753133	5662.083605	5614.165589	5637.845148	5061.083338	5502.728702	6466.794921	6288.307493	6965.304575	6873.163145	6773.420303	3575.485129	4228.984118	4435.725407	4065.785665	4829.743965	5039.26111	5029.702297	4978.710067	5400.312388	4556.434537	4362.500838	3951.179916	4648.333668
XMW0496	138	122	138.079	C7H10N2O	Hydrazine, (4-methoxyphenyl)-	Nitrogen compounds	3471-32-7	1451	-	-	-	8222.701062	8607.57203	8216.668585	9187.851083	8211.502074	5049.315679	5201.206123	5522.702671	4763.771998	6157.815284	7795.674811	8369.41087	10953.42651	9556.577522	8108.728953	5364.378093	4986.825248	4766.540058	4976.97543	5938.938041	6199.604404	5722.148474	4931.753994	6678.004457	4331.279209	2567.465531	2377.654265	1984.946141	2455.037813	2345.942679	2401.582429	2584.432751	2770.161264	1981.003203	2094.376736	5425.97551	4248.790725	4503.564267
WAMW0409	55	83	129.079	C6H11NO2	Cyclohexane, nitro-	Nitrogen compounds	1122-60-7	1083	-	0.15	-	177173.4308	180239.172	182362.7119	182048.1437	178136.118	173425.1659	177598.2198	168005.6058	172539.8451	181529.6785	129440.6273	145857.7462	140230.3129	160964.9265	173425.7636	163304.4995	175472.2493	176127.2958	134016.6083	159423.0665	175665.677	163072.0269	173572.9261	153854.2633	168141.6566	125279.755	153742.539	157815.0969	164711.1801	170425.2663	161583.2592	161384.9979	171591.8112	174136.1822	151222.3704	122622.2167	144689.5377	159147.0205
XMW3507	44	60	103.038	C2H5N3O2	Urea, N-methyl-N-nitroso-	Nitrogen compounds	684-93-5	1163	-	-	C14595	136606.9938	135476.4709	132640.9165	136448.2699	144570.8201	139642.9587	144247.4518	140550.0595	129450.6027	143629.5951	116503.1605	139221.073	127402.5795	146604.2424	138335.8003	144886.8227	136142.8127	140243.3639	120430.6363	148586.8662	148598.8564	140141.8698	151997.8313	143119.5891	146565.1182	25731.35011	28952.27883	29592.35246	34919.94491	33272.62637	33225.20917	30485.15508	55995.3922	40358.48864	24360.42074	107584.3872	121640.1829	127694.25
XMW0290	41	73	129.115	C7H15NO	4-Heptanone, oxime	Nitrogen compounds	1188-63-2	1082	-	-	-	83034.37206	83499.52713	85656.45521	82866.79545	83786.92145	82133.02125	85374.39881	76878.9225	80933.66599	84173.20268	62282.31265	65658.07242	63709.58003	75410.57732	82000.11452	102295.3083	80673.29952	83185.17793	63607.00182	71452.12001	82734.73703	76291.23094	82656.58892	73118.27222	79225.74229	57687.33764	73055.65982	74844.10358	77140.75302	79362.32612	75162.96984	76075.26514	82559.24503	82109.39864	72014.56827	57801.09669	69775.00231	76090.73291
XMW0145	84	68	84.044	C2H4N4	Dicyandiamide	Nitrogen compounds	461-58-5	1644	-	-	-	36844.98351	40102.77052	36274.58896	37426.21119	38841.09681	37792.08581	30815.98841	36904.49376	34224.99231	31823.12799	43242.59167	45268.98414	44621.70782	42100.07172	29816.46355	27693.50802	26430.0969	33495.49769	23143.26546	24603.71527	27958.747	23501.32106	25027.18875	30955.37523	24832.11795	23450.97561	22744.98146	21703.39474	23770.90655	26742.13156	27524.57139	36629.92778	26995.51474	27503.03969	22028.0567	24858.05431	29891.08264	27235.88532
XMW3233	57	56	100.064	C4H8N2O	Urea, 2-propenyl-	Nitrogen compounds	557-11-9	1188	-	67	-	58228.16811	59475.97327	68169.96573	47988.97764	60934.03169	67004.72208	121652.5686	50417.57281	67889.29812	78588.36035	53222.2958	52303.28014	54589.75661	73677.47372	155376.7684	118587.3369	91402.54228	115077.6242	68654.20915	52323.93845	47094.44403	41845.64345	52444.33846	46860.1952	43517.28355	28141.04563	43107.5653	46387.08165	41781.50076	44274.9952	50738.63289	51552.02491	48523.54881	47489.38886	47277.90444	21527.89474	48709.43611	48448.56674
GMW0262	68	96	125.12	C8H15N	Octanenitrile	Nitrogen compounds	124-12-9	1081	fatty, aldehydic, green	0.00013	-	32438.30855	31602.74563	32208.99016	31726.06221	32708.28452	31736.41004	32448.41155	29391.05956	29364.05933	31989.7523	24099.13199	26795.03892	26237.60061	29800.78374	32514.48605	28169.28569	31057.47697	31988.78382	23935.0011	28687.5193	30992.88315	28708.54005	31941.95931	27904.02383	30762.46794	22853.2987	29122.61894	29261.35988	31647.57862	31302.63652	30919.28309	29714.54379	32528.13166	32319.02245	28715.10969	23035.83192	26746.03928	29339.21637
XMW0762	60	44	103.038	C2H5N3O2	Imidodicarbonic diamide	Nitrogen compounds	108-19-0	1448	-	-	C06555	86420.26159	81505.50994	83912.84448	81652.61218	86585.75124	42345.2225	43620.30772	43993.19272	42596.44913	44674.48281	79045.50676	80040.73733	96569.29297	92458.67424	63571.12131	42558.05559	41940.83042	42064.44829	43134.93605	45242.81242	41993.89991	43990.28694	42657.35283	45990.14888	40918.30601	6156.371898	8642.551768	6872.595672	8106.869637	7339.457038	5249.8357	5591.547478	12032.79315	2051.584661	6890.197228	36822.96148	44402.57092	40194.67046
XMW2869	44	42	116.059	C4H8N2O2	1.2-diacetylhydrazine	Nitrogen compounds	3148-73-0	1243	-	-	C16622	16640.76764	17302.9702	17362.19273	16260.52402	16896.04059	16572.88593	18693.1059	15508.94209	15150.52165	17426.23087	14722.52606	15837.72579	14237.976	15095.63723	17214.85889	16496.34819	16784.22113	16478.3632	12993.9591	15860.04737	15813.71975	15292.69458	17209.6863	14956.21048	16841.52381	15360.83708	16709.22426	17777.68898	17985.91854	19043.19278	19773.6864	18791.29274	17830.45036	17621.85457	17913.35005	15563.85938	15878.81462	16605.5898
YZMW0398	78	107	137.048	C7H7NO2	Trigonelline	Nitrogen compounds	535-83-1	1387	-	690	C01004	34716.70773	33262.79488	24222.70589	22853.7081	24118.55016	15797.80267	24396.4821	19558.53204	18245.21465	15924.98106	23576.92078	23941.09966	21125.32642	25012.72276	21809.57999	24988.00588	20750.42875	23004.38792	18300.03409	18986.59306	21876.98836	25661.6216	18140.63046	21931.72975	19551.01983	14061.43884	10934.49798	10578.40044	9211.049896	12296.77106	15411.79503	14007.2654	17212.06293	11862.46024	13863.6305	20048.14101	18283.04865	14725.05058
YZMW0577	65	91	131.073	C9H9N	Benzenepropanenitrile	Nitrogen compounds	645-59-0	1245	-	0.015	-	8210.316526	8565.437871	8703.619528	9661.069964	8705.287033	13361.52242	10578.24386	10732.6843	12096.71797	10842.07828	5789.271256	6185.7311	5722.845124	6373.890113	5960.819335	7889.973497	8388.072813	9054.906706	7295.430556	8771.837267	6458.840203	6652.146276	6585.31016	6090.955093	7014.544337	6514.783425	7250.298464	6449.091998	7203.215446	8173.89544	8245.369104	8262.424508	7862.533524	8636.454876	6826.107839	5900.392148	6095.499733	6999.149317
D332	108	67	137.12	C9H15N	2-Nonenenitrile	Nitrogen compounds	29127-83-1	1194	green, fatty, orris	-	-	7004.54676	7289.54318	7558.498468	7063.962894	6957.228404	7103.752822	7819.735485	7263.847798	6330.62406	8024.175679	3226.022658	3675.359488	3196.08448	3307.406487	4669.212765	7133.577635	5931.908624	6149.69545	5623.618308	6017.557867	6798.245314	6489.651171	5825.295121	6525.564092	6119.642125	3934.48945	0	5261.55645	4006.432179	0	0	4652.346731	0	0	4037.148069	3491.367435	3062.410149	3287.791697
YZMW0007	92	93	150.079	C8H10N2O	Urea, N-methyl-N'-phenyl-	Nitrogen compounds	1007-36-9	1654	-	450	-	6240.276952	6480.129292	6544.134384	6283.916612	6296.539826	6587.888501	5046.250904	5749.989901	5973.924985	5103.40514	6493.826369	6363.902904	6608.676646	6048.868954	4010.324627	3936.943724	4066.002108	4756.571724	2935.4405	2903.446658	4012.633266	3776.109167	3955.351619	4622.217675	4214.425536	3802.62372	3715.995108	3444.642588	3495.75156	3786.559244	4272.061274	5812.693973	4112.436352	3950.211061	3519.899295	3818.607845	4735.697428	4490.952516
GMW0115	155	156	153.994	C4H10S3	Trisulfide, methyl propyl	Sulfur compounds	17619-36-2	1150	sulfury, onion, garlic, green, metallic	-	-	598251.3743	436258.5802	446665.6543	444776.3722	392595.9735	347065.2914	409427.1967	337388.754	347492.049	389450.8162	310081.2213	325694.3486	632410.7262	324054.3134	518119.1516	597231.9931	613276.2487	590722.933	394352.2222	831618.8493	443886.1721	413027.3912	453414.3491	415967.738	609331.4835	645939.4107	409804.6792	408189.7314	430787.782	474314.1046	858578.0691	808783.601	635052.4854	671186.663	374844.9263	697037.0247	557398.5583	457922.0874
XMW2210	51	77	135.014	C7H5NS	Benzene, isothiocyanato-	Sulfur compounds	103-72-0	1167	-	2.1	-	6013.45269	1064.736354	5616.077459	6313.644867	5869.954851	5299.132066	4757.51656	5215.322938	5626.029139	5765.054968	3902.054465	4883.675389	4514.255185	4719.245144	5697.379537	5767.995908	5266.791103	5629.99476	5273.937165	5595.364046	6304.781261	5243.381902	5639.377926	5549.74512	4985.019231	3771.234587	4899.451839	4586.149063	4936.481135	4920.499744	4736.232487	4643.930979	5007.347579	4775.326767	4063.638017	4748.330231	5154.991275	5654.198169
WMW0120	85	71	254.053	C9H19I	Nonane, 1-iodo-	Halogenated hydrocarbons	4282-42-2	1342	-	-	-	15200.94306	16947.18576	21455.21126	13481.20323	17759.41493	22353.54346	18514.14652	12071.47187	20154.50839	29620.58055	12537.08646	13519.37564	11687.30788	27159.64912	34812.31035	27496.07774	26754.39794	26728.34237	19705.52201	10941.43762	9894.947743	9547.71784	8347.058948	4769.465199	9669.703261	3384.793171	13756.64138	12217.40103	11862.23509	8849.018241	6876.886695	7459.807816	8673.490559	8164.414895	10983.43305	0	11340.65599	9510.969487
XMW3420	155	113	240.038	C8H17I	Octane, 1-iodo-	Halogenated hydrocarbons	629-27-6	1238	-	0.0002	-	14559.34645	18281.00083	18428.82177	15211.84406	13845.65246	15284.52991	18509.41309	14999.83786	20817.79706	20620.81971	18165.08573	20483.1281	19747.90898	18241.87474	15596.15281	15806.27388	16937.41136	16848.85691	12865.18861	19873.10969	25608.18049	23856.48286	15710.70516	23616.69875	17335.0642	20299.0545	15779.55501	14674.78091	20666.42334	13920.11397	26875.63948	16750.38082	14248.22853	18520.91347	17227.75346	22201.15276	15419.81997	15940.51026
XMW0636	85	57	268.069	C10H21I	Decane, 1-iodo-	Halogenated hydrocarbons	2050-77-3	1433	-	-	-	7031.890846	6860.776231	7655.609559	6216.92	8226.494151	7545.491337	5715.265531	6292.107673	6830.938521	7768.417467	4999.995335	5189.594433	5420.556603	9414.39813	11398.98668	9105.713482	8557.737623	7187.661651	7634.137717	5796.472317	7370.213393	6834.442088	6827.269128	2388.529029	7744.171596	3933.733175	6452.964462	6695.390775	6399.004304	6870.478285	5587.885461	6191.001045	6883.712286	7224.640955	5880.79204	1427.00924	7819.497028	7493.299484
XMW2311	94	150	150.104	C10H14O	Benzene, butoxy-	Ether	1126-79-0	1169	anisic, licorice	-	-	75271.67395	74182.02993	75163.39399	76680.58452	74185.95531	50978.73979	59208.40712	49428.89937	50165.81493	56309.18068	25317.32337	30244.04583	29509.41228	28815.73185	24013.84479	74943.22587	76055.01234	76070.95769	65814.74795	69680.11138	71892.88743	68030.29291	73519.01086	67398.83966	22929.46492	66909.74938	71687.00685	71684.7476	74948.03629	77297.07793	77561.01808	75281.89499	73561.50969	71982.33113	65761.06452	0	0	0
KMW0612	192	91	192.079	C11H12O3	1,3-Benzodioxole, 4-methoxy-6-(2-propenyl)-	Ether	607-91-0	1520	spicy, warm, balsamic, woody	0.088	C10480	129948.1534	127997.8842	88408.0265	87645.93434	125974.4817	64040.73429	119519.2364	82164.29495	105408.5001	80584.42984	110207.967	82656.88369	89978.68467	86880.64642	80389.6018	120087.8831	85089.73646	124862.6588	86726.27434	117254.4837	71692.1502	64322.25231	67607.70188	54965.9647	57990.04283	41651.11704	35807.35653	40541.82534	36110.28587	40169.42728	47449.83288	45002.67369	47767.82647	42234.65413	68038.83578	60512.91714	58486.40141	55020.19412
D84	75	55	160.146	C9H20O2	Heptane, 1,1-dimethoxy-	Ether	10032-05-0	1072	green, privet, fruity, tropical, orange	-	-	43777.16274	43722.52931	46345.18736	45319.73917	42653.84563	37044.51394	34374.80997	36311.20812	34900.21134	40973.91145	5642.704906	5809.331046	5976.180422	5820.312234	4870.838168	16928.0982	19060.36705	20440.90912	20988.91625	18097.34717	44148.02618	38876.23597	38014.49628	43581.70641	34347.26893	5906.440202	6114.576059	6313.755687	6083.312737	5848.217827	6977.932314	6910.469079	7346.692701	7136.317211	6828.667383	22008.18626	24385.40194	23086.55214
XMW1179	55	93	198.058	C8H16Cl2O	Butane, 1,1'-oxybis[4-chloro-	Ether	6334-96-9	1399	-	-	-	75864.95648	73204.11659	51212.42856	42651.18909	47496.46008	35159.85719	62840.14407	40942.32172	51245.1949	45605.95242	45338.26116	44499.81606	36682.62558	56961.95133	53615.65791	58132.41487	53298.97036	55064.48261	40580.35236	35759.93437	45669.15648	58084.03262	32931.66967	37685.68307	36726.39879	27914.37506	28541.70644	28156.30783	22608.50319	31749.71784	36248.29196	31991.63993	44139.06103	31230.30823	34186.24307	42726.27809	39708.61105	31589.97436
QWMW1094	43	129	230.225	C14H30O2	Hexane, 1,1'-[ethylidenebis(oxy)]bis-	Ether	5405-58-3	1473	sweet, green, ethereal, waxy, herbal	-	-	37090.11862	29167.94025	27051.03411	35242.21726	28275.79352	38247.10597	27881.14712	37727.47016	34230.73822	37215.50431	28247.48366	32247.49009	31419.09902	34577.62701	27097.01143	36140.09762	38081.6608	34261.18933	37271.82639	34709.78893	21683.44578	20910.3034	20937.29479	0	26006.44177	20752.62059	27430.43191	22335.61558	22620.37317	29982.65451	23638.11615	23006.45931	31864.70439	32864.73834	19507.80283	0	25230.06577	25964.40625
KMW0504	65	91	134.073	C9H10O	Benzene, 1-ethenyl-4-methoxy-	Ether	637-69-4	1156	sweet	-	-	0	0	0	0	0	0	0	0	0	0	0	0	0	0	5932.710369	0	0	0	0	0	16167.98301	0	0	0	16699.40308	15239.11545	16649.29203	16755.53546	18467.62228	19237.51003	20695.59385	19653.35108	16498.53111	21351.62176	14440.56425	16040.24405	17899.46469	16729.16084
WAMW0654	109	78	138.068	C8H10O2	Benzene, 1,3-dimethoxy-	Ether	151-10-0	1168	acid, fruity, nutmeg, neroli	0.0214	-	12302.7939	12261.86957	11694.80091	11669.77824	10993.11857	11958.87408	12655.63702	10871.17104	10695.36791	12668.90832	9234.442469	9985.941147	9330.845346	10627.4875	14153.14506	13619.47817	14409.45355	15022.82863	12894.06812	13351.30867	12958.63604	12420.50112	13663.21051	12842.7815	12778.16383	11062.42009	13620.75113	13397.41244	14686.55112	15396.99021	14400.58869	13554.54057	15612.94868	15084.57409	11851.84418	17508.79936	14847.85802	14287.47502
XMW0539	152	137	152.084	C9H12O2	3,4-Dimethoxytoluene	Ether	494-99-5	1233	-	-	-	25889.77862	30222.02504	19047.04749	29534.79332	10313.11	32283.9966	36563.50543	46430.13796	42703.11885	30935.78366	530.6345672	995.359451	696.426313	622.0591869	532.6276762	6828.76856	7041.532613	6919.867071	4349.619459	7229.347367	2027.442839	1420.813918	1864.046392	1326.977293	1950.051827	1040.001594	1000.966141	1022.758238	1124.643179	1330.83743	1337.553072	1278.877636	1353.455426	1625.329118	1085.851482	3600.410625	2237.934987	3306.575398
QWMW1300	83	85	216.209	C13H28O2	Nonane, 1,1-diethoxy-	Ether	54815-13-3	1381	fruity, floral	-	-	11093.09524	11290.15199	11366.24492	9904.698929	10478.26112	16626.10215	18208.53371	14975.74393	14294.12516	16324.39112	8506.494415	9443.587693	9362.779607	10922.90694	9107.026009	5445.618313	4922.159681	5544.567831	4682.194436	4832.482461	0	0	0	0	29733.68057	4662.33496	7057.843498	6598.074255	6103.005787	5574.269778	17671.02107	16081.95244	19426.46423	18497.94926	16426.27573	13764.50209	16664.18177	15119.32521
KMW0088*005	98	42	98.073	C6H10O	2-Hexenal, (E)-	Aldehyde	6728-26-3	853.2026769	green, grassy	0.0031	C08497	1478472.489	1497145.177	1473369.33	1385352	1493618.442	1431998.415	1526633.088	1359657.485	1476931.513	1470027.61	1200665.741	1195306.43	1182172.442	1393687.85	1515440.115	1534578.074	1156282.612	1402403.754	1528151.727	1476296.905	1118361.588	1434035.071	1398113.211	1203018.599	1441580.864	1037601.834	1493714.527	1355468.085	1298154.985	1500129.878	1343461.275	1346965.979	1505570.087	1515857.896	1439671.974	1085168.35	1397945.22	1508535.644
D313	82	73	172.146	C10H20O2	3-Hexene, 1-(1-ethoxyethoxy)-, (Z)-	Aldehyde	28069-74-1	1106	green, violet, natural, green, leafy, mushroom, earthy	-	-	138469.2363	137811.5789	137502.8593	137752.4147	137771.1824	131240.647	135913.8459	128165.614	130155.5255	139006.7655	102488.5007	118586.3898	111408.9018	129785.4161	129595.5581	127433.0049	135886.6555	136602.9405	105857.1465	123112.5748	133240.4956	125630.0471	137195.5797	117815.1977	131790.2517	97879.15927	126890.6636	126698.8257	132339.8748	136173.3519	132058.8224	130994.7074	132413.4952	129907.6918	123978.5333	99131.60358	117907.8409	126892.3667
QWMW1287	94	67	140.12	C9H16O	Non-8-enal	Aldehyde	39770-04-2	1094	smoky, plastic	0.0002	-	101291.5884	102166.2315	100955.8717	100916.696	99737.53512	95864.27343	96619.72845	93453.90999	94939.18327	100036.6417	74860.34488	88881.84167	83649.23595	97013.77981	96075.12606	95489.21592	99064.49654	100816.3761	79852.03018	91743.66464	98504.71052	92460.45732	101562.3278	86328.94518	97871.02448	71927.77806	95452.42594	95771.83588	100165.3416	101238.7411	98737.83512	99172.32423	101281.3196	96565.8597	92365.86566	75084.50715	88999.19777	94083.35607
KMW0338*263	55	70	140.12	C9H16O	2-Nonenal, (E)-	Aldehyde	18829-56-6	1161.205977	fatty, green, cucumber, aldehydic, citrus	8.00E-05	-	128365.475	127477.626	125613.2871	124621.6442	121839.5766	122706.8231	125475.5424	124387.832	114795.0593	124693.7805	89189.30948	101620.5441	100468.5898	111751.5005	118851.0122	127045.2529	123081.4947	125021.4835	103420.5398	122979.0213	107531.4088	105313.437	111468.2303	113514.5172	106289.7921	25484.22233	30600.44248	29675.50712	34201.01545	37519.50335	38155.65963	32123.4998	57320.72702	46903.20935	29586.39232	86446.96279	101400.2692	102345.2481
KMW0729	97	126	126.032	C6H6O3	5-Hydroxymethylfurfural	Aldehyde	67-47-0	1232	fatty, buttery, musty, waxy, caramel	1000	C11101	59011.81727	64304.47672	58529.4634	60396.89267	56836.82746	54402.47725	63869.34264	53808.50969	55018.93626	61428.58352	51498.81755	55341.30034	54915.64066	62213.35062	66140.93111	59396.3474	64343.30046	67412.44017	45490.76071	50783.42909	58020.53125	62019.73183	63919.37588	52843.61033	59219.17026	52939.80823	68348.71891	59054.137	62092.81805	66258.91483	65091.10309	73927.69006	71343.69662	69670.80527	59783.98907	55543.05826	51273.63229	64005.00822
D401	97	69	154.136	C10H18O	2-Isopropyl-5-methylhex-2-enal	Aldehyde	35158-25-9	1106	herbal, lavender, woody, green, blueberry, tomato	-	-	70910.4155	69675.94379	70261.42572	70900.66114	70470.88194	66888.55989	67476.28979	65846.27503	65093.99637	70393.6404	51415.63858	61617.5354	57827.5311	67152.17341	64599.90979	66102.00713	69234.03067	70064.93431	55151.04709	63357.70186	68445.80933	64693.31418	70444.26373	60172.85841	68011.71085	48520.89297	65601.99733	65934.1119	68611.01155	69140.38364	68588.1137	67220.63114	69711.32938	68307.76592	63357.62445	50686.7051	61379.37876	64873.58226
D311	81	109	152.12	C10H16O	3-p-Menthen-7-al	Aldehyde	27841-22-1	1169	-	-	-	52005.99656	50970.54822	51649.74869	52198.74596	49838.05621	36396.71321	39143.58078	33294.23789	35828.13835	39199.96412	35855.77295	41557.95425	39110.31047	40223.01337	49932.17802	50289.69052	50713.52596	50678.58801	49524.40684	47329.65668	47477.01668	45353.92217	47990.29021	44370.19051	46714.47544	37237.09324	42463.6541	43466.50759	46100.95619	46595.75954	46696.15259	44397.67583	45125.76448	44276.27553	41809.20407	36987.39398	38177.02778	39786.48502
KMW0158	106	77	106.042	C7H6O	Benzaldehyde	Aldehyde	100-52-7	962.4608968	sweet, bitter, almond, cherry	0.35	C00261	81222.85297	81112.434	52801.22175	48404.70924	57975.12093	109601.5538	79448.79241	117293.2731	106783.9116	109918.4465	85521.20047	86298.69045	76527.11593	66228.69156	58164.0266	37437.22927	57807.31311	32842.7322	46498.01806	39801.56772	0	0	126116.6154	0	86028.18439	0	55356.95215	52922.56311	81550.26901	48282.89045	93336.72455	95091.32716	100184.17	92653.53146	67693.08554	179199.11	200080.8223	180039.0366
KMW0356	110	121	152.12	C10H16O	Isoneral	Aldehyde	72203-97-5	1168	green	-	-	38739.46402	38852.31353	39643.33488	39442.65114	38685.75684	11528.64643	10254.18433	11361.07319	11600.63325	10676.07608	24428.35726	25883.0488	25044.69662	25701.59694	36252.6124	38688.49069	39327.72911	40441.50011	37716.44979	35746.94738	39486.39962	37952.80876	39592.60533	37183.02284	33229.18306	30894.47531	36658.6081	36733.75059	38743.22337	39211.323	37894.50064	38053.29807	37692.53572	36915.10668	33681.05734	0	0	0
KMW0489	68	79	150.104	C10H14O	1-Cyclohexene-1-carboxaldehyde, 4-(1-methylethenyl)-, (S)-	Aldehyde	18031-40-8	1243	fresh, green, oily, grassy, fatty, minty, cherry	0.03	-	23039.49956	22032.70325	22965.56242	23368.31663	21115.36693	19848.80244	27605.02135	20624.88881	20621.26078	23703.02823	17866.97228	21875.01008	19146.74816	20783.26606	26104.7347	20241.32799	20838.18064	21511.5519	17606.08309	19865.15453	22595.35	20857.91659	21690.66874	20502.91613	23723.3826	18777.91247	23293.91483	23953.07137	25044.95115	27337.7824	28250.24671	27933.89655	27658.14505	27872.51853	24631.46973	21015.3743	21055.69073	22865.83714
KMW0287	110	67	138.104	C9H14O	(Z,Z)-3,6-Nonadienal	Aldehyde	21944-83-2	1100	fatty, soapy, cucumber	5.00E-05	C16323	32326.25634	32219.50882	32446.0856	32686.15932	31373.57319	30906.30301	31326.06193	30322.7203	30274.39926	31964.86269	24331.93202	29631.48039	27805.89737	31838.67886	32905.62853	31052.1028	32383.17126	32743.97314	24977.19805	29898.12848	31702.02549	29983.93474	32479.40693	27971.03537	32579.96056	23374.05555	31280.43527	30939.90014	32197.62806	33044.52958	33164.54511	31811.25017	33106.06893	31715.15049	30481.65808	23562.75007	28067.70931	30157.11067
KMW0212	92	91	120.058	C8H8O	Benzeneacetaldehyde	Aldehyde	122-78-1	1045.596133	floral, honey, rose, cherry	0.0063	C00601	11534.52457	12226.52017	11327.16041	10743.15795	10680.43396	16241.83369	16345.83137	16696.00157	17119.41891	17531.68756	17025.09807	17905.79202	18522.36572	19183.29207	18291.98888	23032.71402	23452.35555	24263.76284	21305.5579	20967.96454	21136.44522	21125.53583	20920.80693	19646.64717	21693.17691	19273.8635	20639.23856	20133.3967	23236.71548	20546.52092	16770.67737	17000.47073	18423.44636	17706.34651	15846.1995	129258.0835	132004.1333	116536.3343
NMW0216	166	165	166.063	C9H10O3	Benzaldehyde, 3,4-dimethoxy-	Aldehyde	120-14-9	1489	sweet, woody, vanilla	-	C02201	18434.36388	29404.02792	24343.54217	16718.35726	20331.91867	13562.99976	33728.34621	15243.51599	13837.46348	15277.14811	10923.69208	13518.18939	14058.54232	16761.88022	24864.51963	13761.15759	14937.81125	16410.51294	19811.0381	18826.87761	9983.490429	8887.81796	9933.450537	22097.80163	13471.23207	19921.08147	10312.61527	16273.25275	10656.8172	13271.84682	21279.20811	14669.77197	13396.56875	12613.38943	14648.05555	11283.46181	9912.995605	12129.00189
GMW0286*412	135	136	136.052	C8H8O2	Benzaldehyde, 2-methoxy-	Aldehyde	135-02-4	1239	sweet, powdery, hawthorn, guaiacol, vanilla, acetophenone, almond	0.174	-	6609.080889	6019.235295	6101.068908	5645.9423	5686.499294	5064.332806	8562.257813	4819.108593	7290.171732	5632.36412	11422.67746	11301.51465	10172.42421	12559.27533	12634.61828	17688.39039	17673.91323	19077.628	13509.20709	15611.82335	12770.26535	12901.77716	13940.78168	12522.1243	13061.55868	10322.64489	13441.35515	13139.01543	13632.55508	14631.00304	16687.77834	16178.1702	10464.42261	10963.84591	15308.08528	5252.461747	5760.047002	6346.695132
KMW0253*230	70	93	126.104465	C8H14O	2-octenal	Aldehyde	2363-89-5	1059	fatty, green, herbal	0.0002	-	6136.781076	6022.75617	6121.259608	5983.320916	5582.227221	6000.739675	6343.965388	6370.231889	5885.643162	6641.068998	3012.108719	2902.68138	2861.433982	3013.717303	2323.553058	4693.177661	4564.473011	5214.981724	3960.034009	4211.948995	5950.570681	6315.953341	6275.218613	6402.747541	6193.40586	2441.443539	2469.030693	2732.794376	2520.841801	2425.68782	3673.044168	3541.077971	3699.872927	3588.481095	3207.426738	4205.873205	4199.984298	4565.084706
KMW0513*053	70	41	168.151	C11H20O	2-Undecenal	Aldehyde	2463-77-6	1367	fresh, fruity, orange, peel	0.01	-	2979.510007	2755.71813	2634.080716	2581.2329	2586.484131	2981.405645	4162.642897	3287.372679	2548.888128	2722.766039	2129.857498	2309.888946	2363.308953	2697.295174	2242.491443	872.8238804	964.9616563	936.7769388	712.5811017	1066.130062	5153.178911	6701.957661	6893.136146	6515.072315	6778.557552	1131.009855	1469.983499	972.5364687	1383.33726	981.3407354	4130.418928	3719.074821	4605.437598	4528.445377	3695.225888	3113.561417	3893.218737	3533.000371
KMW0393*454	84	98	154.136	C10H18O	cis-4-Decenal	Aldehyde	21662-09-9	1193	citrus, aldehydic, orange, cardamom	-	-	9416.830522	9426.124811	8047.299265	9763.125391	10678.44335	10876.2737	18396.37208	7363.865855	10408.01952	10955.26784	8856.607702	9584.718469	7954.302553	12013.59369	19365.26998	13538.13895	14711.76539	17827.55301	9670.331462	8697.296699	7967.840225	7276.077286	7264.378369	6789.880093	8265.785252	5599.918785	7166.282757	7166.621355	7497.828356	7115.654812	10470.81721	10464.09435	7218.221846	7642.573025	9263.846765	3680.40738	8716.452569	8002.977747
GMW0152	78	77	134.073	C9H10O	Benzenepropanal	Aldehyde	104-53-0	1163	fresh, cortex, green, leafy, foliage, balsamic, storax	0.12	-	861.5075795	5012.691019	4782.999133	4723.03853	4707.492404	3853.18317	4451.766062	3688.153238	3536.426984	4290.531076	3741.56057	3838.53676	3872.072154	3854.893668	730.9072527	5137.793487	5377.204785	4574.532755	4231.459137	4676.583643	5463.011772	5030.484328	5500.802226	4857.340546	4477.329425	3183.252646	4008.867241	3643.498577	4178.102638	3497.991569	4124.481469	4014.470716	4743.577062	4364.344648	3343.430048	3401.204575	2965.379777	3653.082904
KMW0095*005	98	42	98.073	C6H10O	2-Hexenal	Aldehyde	505-57-7	851	sweet, almond, fruity, green, leafy, apple, plum, vegetable	0.017	C08497	1478472.489	1497145.177	1473369.33	1385352	1493618.442	1431998.415	1526633.088	1359657.485	1476931.513	1470027.61	1200665.741	1195306.43	1182172.442	1393687.85	1515440.115	1534578.074	1156282.612	1402403.754	1528151.727	1476296.905	1118361.588	1434035.071	1398113.211	1203018.599	1441580.864	1037601.834	1493714.527	1355468.085	1298154.985	1500129.878	1343461.275	1346965.979	1505570.087	1515857.896	1439671.974	1085168.35	1397945.22	1508535.644
KMW0326*263	55	70	140.12	C9H16O	2-Nonenal, (Z)-	Aldehyde	60784-31-8	1148	orris, fatty, waxy, cucumber	0.0045	-	128365.475	127477.626	125613.2871	124621.6442	121839.5766	122706.8231	125475.5424	124387.832	114795.0593	124693.7805	89189.30948	101620.5441	100468.5898	111751.5005	118851.0122	127045.2529	123081.4947	125021.4835	103420.5398	122979.0213	107531.4088	105313.437	111468.2303	113514.5172	106289.7921	25484.22233	30600.44248	29675.50712	34201.01545	37519.50335	38155.65963	32123.4998	57320.72702	46903.20935	29586.39232	86446.96279	101400.2692	102345.2481
KMW0343*263	55	70	140.12	C9H16O	2-Nonenal	Aldehyde	2463-53-8	1161	fatty, green, waxy, cucumber, melon	0.0001	-	128365.475	127477.626	125613.2871	124621.6442	121839.5766	122706.8231	125475.5424	124387.832	114795.0593	124693.7805	89189.30948	101620.5441	100468.5898	111751.5005	118851.0122	127045.2529	123081.4947	125021.4835	103420.5398	122979.0213	107531.4088	105313.437	111468.2303	113514.5172	106289.7921	25484.22233	30600.44248	29675.50712	34201.01545	37519.50335	38155.65963	32123.4998	57320.72702	46903.20935	29586.39232	86446.96279	101400.2692	102345.2481
D219*412	135	136	136.052	C8H8O2	Benzaldehyde, 4-methoxy-	Aldehyde	123-11-5	1259.751486	sweet, powdery, mimosa, floral, hawthorn, balsamic	0.0002	C10761	6609.080889	6019.235295	6101.068908	5645.9423	5686.499294	5064.332806	8562.257813	4819.108593	7290.171732	5632.36412	11422.67746	11301.51465	10172.42421	12559.27533	12634.61828	17688.39039	17673.91323	19077.628	13509.20709	15611.82335	12770.26535	12901.77716	13940.78168	12522.1243	13061.55868	10322.64489	13441.35515	13139.01543	13632.55508	14631.00304	16687.77834	16178.1702	10464.42261	10963.84591	15308.08528	5252.461747	5760.047002	6346.695132
KMW0243*230	70	93	126.104	C8H14O	2-Octenal, (E)-	Aldehyde	2548-87-0	1057.363927	fresh, cucumber, fatty, green, herbal, banana, waxy, leafy	0.003	C21138	6136.781076	6022.75617	6121.259608	5983.320916	5582.227221	6000.739675	6343.965388	6370.231889	5885.643162	6641.068998	3012.108719	2902.68138	2861.433982	3013.717303	2323.553058	4693.177661	4564.473011	5214.981724	3960.034009	4211.948995	5950.570681	6315.953341	6275.218613	6402.747541	6193.40586	2441.443539	2469.030693	2732.794376	2520.841801	2425.68782	3673.044168	3541.077971	3699.872927	3588.481095	3207.426738	4205.873205	4199.984298	4565.084706
KMW0517*053	70	41	168.151	C11H20O	2-Undecenal, E-	Aldehyde	53448-07-0	1366	fresh, fruity, citrus, orange, peel	0.00078	-	2979.510007	2755.71813	2634.080716	2581.2329	2586.484131	2981.405645	4162.642897	3287.372679	2548.888128	2722.766039	2129.857498	2309.888946	2363.308953	2697.295174	2242.491443	872.8238804	964.9616563	936.7769388	712.5811017	1066.130062	5153.178911	6701.957661	6893.136146	6515.072315	6778.557552	1131.009855	1469.983499	972.5364687	1383.33726	981.3407354	4130.418928	3719.074821	4605.437598	4528.445377	3695.225888	3113.561417	3893.218737	3533.000371
XMW0089*454	84	98	154.136	C10H18O	4-Decenal, (E)-	Aldehyde	65405-70-1	1198	fresh, aldehydic, citrus, orange, mandarin, tangerine, green, fatty	0.025	-	9416.830522	9426.124811	8047.299265	9763.125391	10678.44335	10876.2737	18396.37208	7363.865855	10408.01952	10955.26784	8856.607702	9584.718469	7954.302553	12013.59369	19365.26998	13538.13895	14711.76539	17827.55301	9670.331462	8697.296699	7967.840225	7276.077286	7264.378369	6789.880093	8265.785252	5599.918785	7166.282757	7166.621355	7497.828356	7115.654812	10470.81721	10464.09435	7218.221846	7642.573025	9263.846765	3680.40738	8716.452569	8002.977747
KMW0462	122	105	122.037	C7H6O2	Benzoic acid	Acid	65-85-0	1160.813704	faint, balsamic, urine	0.568	C00180	1246.263357	2088.621308	2010.604411	2133.545085	1937.992321	2203.100439	2334.055798	1475.419039	1789.138278	2089.778117	0	149.7480405	173.9584463	129.2065592	213.7275226	587.5731296	534.4001992	559.8105105	403.9016633	349.4087271	490.7012608	406.5398175	913.895621	692.7996767	1158.148165	0	1238.414084	1487.002471	1581.660562	0	2583.665809	2140.98951	936.6191899	1699.499772	2007.768249	18796.55885	2560.939573	3303.573592
YZMW0348	55	84	130.027	C5H6O4	2-Butenedioic acid, 2-methyl-, (E)-	Acid	498-24-8	1296	-	65	C01732	4536.534331	4402.77728	5727.252003	3107.289721	4964.961902	5504.456268	6033.430512	3382.30267	5914.314163	7583.725355	2436.853517	2021.306527	2009.757192	6724.591998	8409.264851	6355.622099	6881.331639	7688.596267	5203.930737	1781.014384	2967.412315	2740.790024	2598.981909	0	1824.036565	0	2987.618443	1450.456169	2099.709689	1792.122434	0	0	2854.102844	2982.429494	1399.012475	0	2229.791309	2580.466124
WAMW1575	129	256	256.24	C16H32O2	n-Hexadecanoic acid	Acid	1957/10/3	1968	waxy, fatty	0.01	C00249	2596.253219	7040.642834	6415.394919	3400.199734	3128.97902	2553.969444	6712.341307	3082.04966	3006.911835	8011.060312	4789.329956	7120.868896	8140.652683	7643.765793	5582.348669	6216.938968	6781.279932	2816.873337	3254.488911	3864.080816	3001.527534	2762.358504	12218.20042	10657.81445	6488.969755	10323.98078	11258.3128	9936.947268	4163.587326	4505.962991	5408.209165	6471.987116	6281.448705	6427.656662	7214.366564	8263.651278	4744.221184	4117.345398
NMW0208	73	55	172.11	C9H16O3	9-Oxononanoic acid	Acid	2553-17-5	1483	-	-	C16322	3400.812055	4049.439485	4243.141299	3244.519381	3681.265414	2353.345743	5779.577493	3329.94404	2698.546407	2511.743872	2948.773706	3610.037079	3439.681595	3589.514568	4794.529506	2941.746049	2818.16988	3305.563324	2549.408249	3547.809283	2783.048423	2490.29689	2845.507776	3565.298857	3361.748741	3671.099335	2433.609041	2871.829188	2403.598294	3497.887418	4840.791542	3559.126341	4711.415915	4178.155869	2376.388988	3646.876073	2335.694457	3040.199488
YZMW0219	81	41	143.095	C7H13NO2	Cyclohexanecarboxylic acid, 1-amino-	Acid	2756-85-6	1394	-	3710	-	5257.836931	4710.26678	4671.859738	4460.901568	5048.587425	3893.912026	5700.894248	4193.092228	3951.821572	3635.936214	4613.963269	4989.057903	4206.737729	5343.185783	5836.265217	5331.489873	4839.693399	5007.718806	4386.234989	3707.66917	5663.498416	6656.063611	4935.000998	6465.535773	6169.960466	2432.449657	2319.097462	2103.422967	1627.754944	1935.527372	2937.02908	3217.413791	2817.640966	2610.951461	3162.892107	3874.614767	3238.538731	2473.553552
YZMW0675	46	45	120.006	C3H4O5	Tartronic acid	Acid	80-69-3	1479	-	57	-	246834.1109	247889.8743	270397.6847	259165.3373	227610.9237	234162.1302	214723.9266	262970.4156	248758.3953	256294.1862	191036.4364	218935.4889	217443.8726	248449.5206	221302.642	234310.2063	233307.4594	244807.6316	229137.4792	245639.3321	137634.7586	112014.5105	141321.0573	151663.2461	182653.3698	142352.5416	184445.1384	154627.9643	143415.7565	202957.8906	158303.7715	153355.1183	219543.2582	196374.6199	116328.0106	133602.3263	161602.7289	186886.6026
NMW0171	77	107	152.047	C8H8O3	Acetic acid, phenoxy-	Acid	122-59-8	1389	sour, sweet	-	C02181	102960.9114	95708.8501	66700.51959	62056.3266	62526.48807	38432.65014	56242.90522	52608.54517	60744.58161	42921.65609	65838.50077	67163.85796	51266.48965	59355.61123	44496.87265	60128.50738	50451.89807	66145.56828	40998.1852	43789.34674	48525.52138	80944.61774	48515.80986	70284.14242	60363.64231	50452.82666	36229.27507	37267.3219	30247.0911	42852.54787	57912.94613	39394.90954	68910.49524	32551.34196	54573.66202	47911.15234	61626.3803	42444.06166
XMW3471	42	55	117.079	C5H11NO2	5-Aminovaleric acid	Acid	660-88-8	1202	-	-	C00431	36978.67187	35725.88015	39062.25965	32617.03942	35643.51126	35488.05236	44083.35816	28274.87819	36259.19515	42519.31889	27514.61397	30976.23938	27857.71116	36965.15851	48066.65722	40963.87089	39127.15635	42828.06579	30887.51813	28170.45431	33356.97434	32354.66589	33555.76175	27966.75445	31762.6741	26831.1972	39276.66985	36464.3362	39221.7006	37340.45062	37066.9509	37679.38954	39015.14873	37951.28109	35104.96297	27634.10829	33259.17368	35563.98833
BPMW003	96	95	112.016	C5H4O3	3-Furancarboxylic acid	Acid	488-93-7	995.6883117	-	-	-	29653.92238	29186.21776	30708.23439	31237.82973	31254.73856	31592.01959	33427.46768	34162.70105	29329.08011	30876.09737	39428.7139	47856.09027	32923.47624	33768.86015	39646.46106	37813.47408	38676.86741	37836.43135	35470.65102	47018.4215	34536.6142	37008.20979	42322.42726	36667.31094	41860.75509	0	0	0	0	0	50881.08803	48434.23459	39816.82568	40365.47082	39664.00447	38618.27228	34710.07894	34017.94846
WAMW0375	124	60	160.074	C7H12O4	Heptanedioic acid	Acid	111-16-0	1459	-	-	C02656	90280.68331	85234.67406	89949.23461	84192.45317	91352.44356	44832.08116	44422.08127	44531.44025	39957.44155	44063.12828	80819.0582	82493.39321	103424.1713	98497.84634	66211.87622	45712.39659	45901.62231	46123.47618	39617.10122	46578.1035	38932.8101	41610.01601	45226.60781	45810.85406	43234.73636	9111.446303	12004.07962	9839.612538	10220.04492	11362.47377	9265.91626	9666.951222	15049.74466	11342.75648	9271.543327	39456.11722	37722.88338	38271.99917
YZMW0723	53	81	140.047	C7H8O3	2-Furanpropionic acid	Acid	935-13-7	1158	-	15.6	-	26613.49088	27700.40682	26853.73513	27275.08497	26365.72197	22824.83683	22004.81397	21984.93078	22204.16565	23497.96449	15673.03433	17081.92987	17344.80402	17546.55421	22086.15742	22103.91051	23096.22815	24978.72158	18372.58657	20526.88498	22180.8686	20487.57736	22378.10938	22220.05694	22185.84391	13943.08454	16884.45001	16258.02663	17450.52593	18769.84442	19138.96166	18772.83833	19323.27558	18104.38323	15945.51877	19856.56965	20199.07136	23436.11799
GMW0066	135	123	152.047	C8H8O3	Benzoic acid, 2-methoxy-	Acid	579-75-9	1482.866933	-	10	-	29063.32448	25505.24407	30528.43426	29760.17908	28670.99898	31488.04831	30486.89018	32782.62279	32431.51896	32395.72548	29780.00606	31916.61688	33186.58733	31233.54427	31171.01278	35031.3638	32732.27501	32684.093	32129.19237	30622.38106	22669.02592	22021.72484	21743.19744	22403.54994	27628.50299	25283.90603	30560.32212	26948.36231	26124.5643	32733.67389	28033.72461	28019.6429	32041.57707	31968.28671	22153.30062	17664.96078	19782.23491	24680.89855
WAMW0624	55	69	170.131	C10H18O2	9-Decenoic acid	Acid	14436-32-9	1360.298178	waxy, green, fruity, fatty, soapy	4.3	-	17427.63272	16954.3741	17196.0543	14962.73773	16409.30481	24724.52301	27845.61875	22569.84274	21730.70884	25039.12595	12349.75234	14459.84544	14614.04863	16722.37973	14811.05244	8280.356243	7645.485982	9035.265744	7061.415699	7509.527777	43421.39568	41047.9267	45640.62512	42087.40944	42658.41677	7748.058135	11140.08841	11050.8727	9478.714274	8959.932718	27157.50406	23168.04985	30200.52416	26617.85296	23803.57784	21313.76882	26343.45816	24505.03078
YZMW0566	66	94	111.032	C5H5NO2	1H-Pyrrole-2-carboxylic acid	Acid	634-97-9	1231	-	3330	-	14404.97658	13243.3921	13861.32973	13270.61074	12925.98225	14039.31217	17946.39434	12816.53141	13667.59219	15666.94491	9827.65526	11610.2026	10159.11288	11846.86999	14840.87347	13083.84095	13180.96885	12352.72782	10814.60322	11445.28184	12492.6906	11696.21026	12481.58597	11292.50578	13077.75054	11289.25564	12927.71598	13744.58636	14269.76768	15014.50758	14853.24392	14703.42262	15397.35559	14451.91165	13675.63203	12785.82219	11538.05812	13119.2218
GMW0090	163	180	180.042	C9H8O4	Caffeic acid	Acid	331-39-5	1478	-	13	-	21471.0835	19778.80766	19344.91054	21849.33963	21310.79523	21692.96066	20929.88861	22701.71206	22658.92127	23126.74579	19554.3163	21404.51579	21560.84097	22841.7875	18723.02515	22016.74822	21947.63666	23551.50978	22437.03762	22648.09637	11998.65862	12210.97323	12407.04053	12079.75487	16584.90052	14104.87307	17445.87981	15963.71608	14053.48475	20054.69269	15474.59431	15498.86637	20420.62373	19063.46407	11876.79933	10563.6611	11684.31708	15843.77322
YZMW0135	51	118	164.047	C9H8O3	Benzenepropanoic acid, .alpha.-oxo-	Acid	156-06-9	1388	-	175	C00166	34620.49591	32479.70574	19941.27653	20597.89481	20564.96849	0	26997.42288	20306.60996	20845.51879	0	18695.05529	18841.92358	15519.54253	17601.36318	13998.81561	19206.77576	16693.89151	20126.40932	13787.61309	14427.26855	21491.07716	20947.80786	14179.67216	19025.97484	17417.60202	15315.8659	11471.3123	12267.60087	9689.721457	12519.40753	17002.79945	15464.43616	19960.32757	12825.16035	16364.94792	21421.4148	17916.67092	12669.92911
NMW0282	182	122	182.058	C9H10O4	Homovanillic acid	Acid	306-08-1	1657	-	-	C05582	8888.814346	8867.991766	8920.43926	8922.739849	9152.533564	9032.215723	8074.397521	10714.43911	9574.629633	8480.672997	8257.667957	7495.294083	8405.957156	9103.854164	6192.585695	6265.297216	5545.414185	7122.39387	4392.147698	6226.85963	6902.036976	5923.400792	5923.740222	7608.1589	8329.627286	3733.830142	5806.978809	5637.631643	4292.330609	5596.415212	6288.933581	7216.371207	5650.836347	5315.263758	4360.9944	5252.645639	6714.75593	6716.226272
YZMW0482	77	51	123.032	C6H5NO2	Niacin	Acid	59-67-6	1242	-	2460	C00253	10560.41103	12081.87933	11921.34835	11779.78782	11963.76596	12647.57981	16423.18935	13217.44315	12765.74233	13966.3073	6200.851926	6375.74734	5857.864003	6744.644271	8626.210291	6706.979127	6814.014871	7455.954508	5545.015713	6506.558517	7342.834001	6769.140541	7107.517897	7130.861031	7245.507215	5773.471385	7953.997565	7336.39882	8027.056396	9261.803266	8505.244707	8419.599242	8837.855014	8969.230038	8239.3352	5714.780287	6747.793328	6830.157803
YZMW0545	42	41	103.063	C4H9NO2	.alpha.-Aminoisobutanoic acid	Acid	62-57-7	1051	-	361	-	6246.85579	6234.536373	5812.974307	6321.59418	5704.870529	5475.257256	5267.339331	6072.474634	5995.409055	6486.452199	6964.225673	7536.673701	7789.690175	6904.54445	6439.117177	6090.75667	6708.649128	6402.441875	5715.985244	6463.591348	6330.55667	5842.540291	6583.091328	6077.204328	6145.784096	8613.700826	7781.330608	8355.883428	8494.424712	9243.294335	9757.553906	9383.489158	9350.353358	8906.452808	8662.418413	9546.398793	8309.661598	8802.457522
NMW0787*208	74	55	116.084	C6H12O2	Pentanoic acid, 4-methyl-	Acid	646-07-1	958.5848075	pungent, cheese	0.144	C21399	6096.821186	5792.053904	5934.988535	5889.785778	5642.083113	6427.374586	6207.130933	5684.868357	6232.816537	6845.357767	6361.825359	5222.324113	5012.387582	5489.07067	5089.889833	4901.762618	5062.841779	5067.651825	4621.970084	4819.545196	7422.879186	6789.043267	6921.606482	3446.144489	6693.221222	5826.271583	6861.980678	6327.058426	7117.579644	4392.385145	7526.191709	7760.68271	7687.239798	7284.800792	6899.251001	10710.71516	11264.8062	11006.78093
XMW1234	99	57	144.053	C5H8N2O3	Propanoic acid, 2-acetylhydrazono-	Acid	64096-81-7	1384	-	-	-	11459.07851	11879.56878	14120.53244	12002.32865	11277.50952	15924.01113	16826.64343	14180.67245	14526.43805	17880.10106	13966.1924	16394.92044	15195.05065	21594.47198	35785.62045	24649.02605	22653.59872	17901.86122	20492.10622	17135.6696	9014.506521	9213.003688	7432.90603	4569.501414	8557.897137	5585.798416	8072.73541	9091.359022	7405.426761	8093.451315	9384.797214	8894.866731	7945.449556	7249.544867	8910.102971	3458.610832	9098.784651	9342.984157
YZMW0241	56	55	129.079	C6H11NO2	L-Pipecolinic acid	Acid	3105-95-1	1272	-	3230	C00408	12864.73293	14390.91275	16389.48824	11109.21677	17656.86519	19403.45822	14804.3218	8905.400713	14500.19372	18445.1151	9096.443788	7545.317665	8156.705703	19171.11356	23605.23447	18210.93641	19518.21695	21725.66628	12265.73321	7081.468386	9112.892446	9594.270047	8848.024293	7034.832579	11509.33841	4935.066218	12599.856	13045.66733	11150.39803	14129.95045	8746.739802	8370.519086	12579.05457	11886.05995	9387.615318	8290.972308	10993.36671	10415.67366
XMW0882*208	74	55	116.084	C6H12O2	Pentanoic acid, 2-methyl-	Acid	97-61-0	951.4629049	-	9.3	-	6096.821186	5792.053904	5934.988535	5889.785778	5642.083113	6427.374586	6207.130933	5684.868357	6232.816537	6845.357767	6361.825359	5222.324113	5012.387582	5489.07067	5089.889833	4901.762618	5062.841779	5067.651825	4621.970084	4819.545196	7422.879186	6789.043267	6921.606482	3446.144489	6693.221222	5826.271583	6861.980678	6327.058426	7117.579644	4392.385145	7526.191709	7760.68271	7687.239798	7284.800792	6899.251001	10710.71516	11264.8062	11006.78093
NMW0004	71	67	170.131	C10H18O2	1,2-Cyclohexanediol, 1-methyl-4-(1-methylethenyl)-	Terpenoids	1946-00-5	1321	cool, minty	-	C18020	153052.8438	157737.7284	136985.3486	68929.43564	121018.4144	182124.0026	90061.07391	84375.33208	180223.1478	232031.0713	48472.14837	47395.69165	60749.12444	217655.0265	284697.2535	155758.9585	116766.3153	140139.0351	103387.4033	63492.42876	56135.3253	49494.83948	66645.16007	12661.14766	59903.00038	21062.7769	121225.5372	81212.57361	73641.89385	86987.18016	42411.66494	41983.93255	417174.7433	115948.1396	43927.18796	21499.80049	177843.6206	151174.623
XMW0197*058	161	105	204.188	C15H24	(1S,4S,4aS)-1-Isopropyl-4,7-dimethyl-1,2,3,4,4a,5-hexahydronaphthalene	Terpenoids	267665-20-3	1458	-	-	-	107599.1527	94708.54939	83400.34314	97209.48697	79728.92118	43807.61773	37439.7792	54178.6038	42577.11987	52548.44907	82761.55821	96320.21349	136186.4553	130366.03	107743.5882	42485.29163	38926.92418	34494.46335	43572.07294	73084.34343	47670.88145	40571.76775	46537.57967	96595.33294	49479.82742	11891.9133	14627.22909	18424.13333	11108.52367	9543.530581	18101.05562	11550.43913	26501.79697	11321.08883	4597.945038	56991.80426	54765.95001	62619.77957
XMW3465	134	162	204.188	C15H24	(1R,3aS,5aS,8aR)-1,3a,4,5a-Tetramethyl-1,2,3,3a,5a,6,7,8-octahydrocyclopenta[c]pentalene	Terpenoids	65372-78-3	1386	-	-	-	73499.1616	69589.25934	44382.51946	42499.31114	43458.68974	0	0	0	0	0	44762.61077	46345.84951	42151.81136	42351.95015	32773.71259	34417.73899	38458.05984	30481.02466	35794.8938	30170.59101	49264.91253	71870.00861	34321.54643	45838.43466	40269.59551	36536.41389	28522.93319	37613.48916	23636.06958	29899.10015	42063.71707	36626.91703	45516.33804	29592.33261	38280.15716	49093.70342	43670.98616	30564.51649
XMW0158	113	99	254.297	C18H38	Pentadecane, 2,6,10-trimethyl-	Terpenoids	3892-00-0	1633	-	-	-	17674.26646	21834.46399	18303.44821	18370.79563	21557.29016	21361.24415	32911.15866	19191.40843	31013.1238	37454.61121	25901.25659	26110.62694	20422.12896	22131.4383	0	0	0	0	0	0	0	0	23427.625	0	0	0	21819.65528	0	0	0	17791.05349	18353.35119	0	0	0	18631.09245	25411.75648	0
XMW0639	79	91	202.172	C15H22	1,4-Methanobenzocyclodecene, 1,2,3,4,4a,5,8,9,12,12a-decahydro-	Terpenoids	74708-73-9	1634	-	-	-	14700.71495	19076.51556	16643.16718	16379.60363	20650.63896	19635.45481	21082.72811	16109.74755	22503.64821	23312.25718	23220.8648	23215.1358	19643.17989	18348.55572	18800.74948	19372.13007	14424.96716	23801.39915	9620.865697	12226.37814	19064.3253	15480.31288	17119.72849	24913.90248	18159.85772	13631.31893	14649.80739	12259.20567	13347.44231	17850.91222	21142.59687	24978.40463	18569.78813	20656.43193	15350.57373	16267.03972	20313.80853	20182.30104
D1049*095	71	81	156.151	C10H20O	Cyclohexanol, 5-methyl-2-(1-methylethyl)-, (1.alpha.,2.alpha.,5.beta.)-	Terpenoids	3623-51-6	1161	-	0.4	-	4849.889126	4485.324022	4924.35786	0	4696.703418	4386.75025	5114.10654	0	5942.216383	4482.560385	0	0	0	0	7618.483841	5385.551156	4802.045406	5345.315732	4713.696868	0	5970.91811	4996.424412	5776.959701	0	7439.743708	2090.664255	4839.115148	5621.906247	5294.380671	5330.272599	4733.916111	4562.868619	4906.595524	5007.543239	7325.266183	0	5215.925254	5764.258238
KMW0573*147	69	41	204.188	C15H24	(E)-.beta.-Farnesene	Terpenoids	18794-84-8	1457	woody, citrus, herbal, sweet	0.087	C09666	4768.451715	4673.478648	4475.771527	5053.435654	4428.195878	4567.993224	3913.844279	4869.182911	4559.245559	4901.576024	5195.911811	5041.436713	4881.368367	5853.069909	6536.618788	4623.673188	4627.589302	4354.421338	4825.880767	4780.589675	4103.121956	4007.421436	3530.184565	2348.412186	4664.198837	3758.696482	11063.94732	3473.873018	24391.77401	11697.815	4021.732234	4143.278214	3627.802556	23965.10702	4078.008164	0	4532.248919	4504.222483
XMW3198*155	136	93	154.136	C10H18O	5-Isopropyl-2-methylbicyclo[3.1.0]hexan-2-ol	Terpenoids	546-79-2	1075	minty, eucalyptus, green, terpene	-	-	185.2848819	187.060578	184.2560175	179.0796163	176.3111672	533.3072518	551.0957536	410.4597315	539.6250376	416.2346115	0	0	0	0	0	0	0	0	0	0	0	0	0	0	0	0	0	0	0	0	10.56462395	0	9.94932739	0	9.46922003	0	0	0
KMW0432	84	69	152.12	C10H16O	Neral	Terpenoids	106-26-3	1240	sweet, citral, lemon, peel	1	C09847	799289.2956	891631.5885	806698.6405	807196.2193	882014.4732	842861.8988	1195323.485	833333.4272	863177.7229	834254.7234	725689.204	835078.4637	764995.2677	881053.5084	1101880.29	858537.7104	889642.1995	955165.5951	638320.5893	779179.5936	785582.1957	851259.5008	913566.5497	809940.6866	790819.6024	728633.7626	969452.9154	942802.2127	975880.405	1138821.829	1140261.123	1112430.087	1144277.831	1144235.888	940803.3729	788376.2966	830693.304	926750.8387
NMW0065*092	95	110	154.136	C10H18O	Bicyclo[2.2.1]heptan-2-ol, 1,7,7-trimethyl-, (1S-endo)-	Terpenoids	464-45-9	1170	pine, woody, camphor	0.048	C01766	339893.1685	332693.79	347724.8032	347761.1776	332794.4583	275360.9218	316145.4057	269147.5028	274487.4534	301903.7417	240839.0658	255914.6966	249213.7183	250318.3565	364342.7677	389123.1586	400071.2171	399797.1091	334379.4633	359119.9992	386572.542	363815.1121	388418.6352	357321.2291	343713.801	287042.3893	346649.8977	347707.8617	364021.3992	384003.1345	383441.2694	365648.6609	391264.4321	360719.3306	324968.6396	326576.5337	349382.5232	365177.2037
XMW1138	69	41	154.136	C10H18O	6-Octen-1-ol, 7-methyl-3-methylene-	Terpenoids	13066-51-8	1195	-	-	-	169206.4842	162881.2873	188585.8796	168987.5471	174661.178	170416.787	192572.3031	144528.5116	162117.7177	187652.3988	133046.2938	157367.1466	142271.1191	169031.0589	211309.5626	176764.119	172607.814	193318.9055	140639.7887	142400.5688	167488.9928	153234.2725	165055.7867	146468.1686	162988.9073	137820.1827	195125.3877	196073.75	194315.9059	208013.51	191643.377	192618.6085	204344.8619	201990.2631	193152.3356	144603.2584	163549.4088	176874.8965
WMW0014	69	55	152.12	C10H16O	Bicyclo[3.1.1]heptan-3-one, 2,6,6-trimethyl-, (1.alpha.,2.alpha.,5.alpha.)-	Terpenoids	547-60-4	1160	spicy	-	-	143170.7319	151966.3673	151120.0188	152088.2958	143855.4999	94436.14478	142509.9215	104853.7833	91209.12184	114330.5314	63102.26213	79908.76811	72344.63243	93923.29504	140430.9479	111630.476	110089.2333	143360.8657	66242.25445	91517.30216	137963.5764	125158.102	142737.4371	108937.5916	146080.9641	6559.05879	6551.566281	6278.246784	8442.345999	8695.837039	8026.484072	10901.14371	102773.4204	6274.913498	10353.56617	116799.3861	105024.7394	130846.8057
KMW0582*151	91	105	204.188	C15H24	.beta.-Guaiene	Terpenoids	88-84-6	1490	sweet, woody, dry, guaiacwood, spicy, powdery	-	-	115512.993	112999.5614	111016.2951	118929.495	130510.6573	119726.7706	127456.1776	123497.7925	120194.5854	124610.0637	115011.0102	133970.0594	135997.2571	123759.8642	123105.2936	139322.1548	141422.5552	119356.6316	139122.8575	112582.2656	81000.45919	82265.73387	82093.63933	90232.16821	107360.2775	90648.01598	109320.3769	94182.24072	86692.08257	124133.1871	94998.78523	93511.90606	129973.7319	118353.2469	72131.94885	77302.17489	89662.63355	85818.02212
XMW0529	93	95	172.102	C10H17Cl	Bicyclo[2.2.1]heptane, 2-chloro-1,7,7-trimethyl-, (1R-endo)-	Terpenoids	30462-53-4	1165	-	-	-	76095.02325	74213.58864	77100.77721	76830.59904	74248.72022	61963.76848	68583.29992	59556.75249	60654.95039	67010.75151	54027.84035	58025.36489	55812.93113	55543.31352	79978.40866	88969.57324	89969.48131	91792.02307	77579.34635	80845.54194	86319.24501	82925.3609	86399.81928	80924.20398	75569.37594	63896.19372	78762.19159	77669.56064	82221.22775	87897.25196	88024.04572	83515.59939	89439.81104	89998.15894	73904.03515	72587.79707	76590.82306	79767.81058
WAMW1665	95	67	152.12	C10H16O	Cyclohexanone, 2-methyl-5-(1-methylethenyl)-, trans-	Terpenoids	5948/4/9	1201	warm, herbal	-	-	122364.6879	127547.2179	127612.6798	125251.7908	123070.6614	142471.1765	152730.5795	142348.5374	140849.2232	147620.5437	45816.78199	44645.4784	42331.8552	46937.78295	59437.11828	81885.26452	76790.85682	78918.5572	76538.78306	71069.59516	94145.77918	90596.34725	90448.53982	92384.97444	95673.88056	45039.88389	57193.759	57305.34082	55535.358	64360.04967	65367.01659	65384.61403	68010.4678	70947.54218	58685.97702	63020.64053	62794.51893	64969.36993
WAMW0914*364	107	161	204.188	C15H24	1H-Cycloprop[e]azulene, 1a,2,3,5,6,7,7a,7b-octahydro-1,1,4,7-tetramethyl-, [1aR-(1a.alpha.,7.alpha.,7a.beta.,7b.alpha.)]-	Terpenoids	21747-46-6	1493	-	-	C20162	111402.0544	106820.5433	90374.6571	110278.9088	110315.2409	111638.5747	107797.2868	99798.29289	95859.33553	116193.5363	95240.79965	109553.3039	111004.8312	112862.4258	104551.4966	117834.1465	116541.0635	117050.4774	114664.8491	113635.1576	68717.21227	54878.21581	67531.05758	73336.40557	88707.40047	74756.82605	91515.19408	80281.53992	74002.82525	101210.9285	79687.17574	77964.6996	104335.115	99166.61404	60818.53776	64119.16901	76624.21603	87325.74584
NMW0413	72	153	222.173	C13H22N2O	Noruron	Terpenoids	18530-56-8	1960	-	-	-	23559.22164	26524.84083	20938.96255	23723.8369	22502.02765	12615.88172	17397.68774	12999.2819	13457.60795	10554.08752	28542.39296	31688.80935	31949.89065	27023.69438	21078.22324	24270.09076	25303.56622	24051.8949	33583.67433	27489.08519	26154.14315	24056.74605	25550.40528	28605.80649	25220.10729	4039.886149	2545.849446	1703.733973	958.089452	1886.011239	1693.120697	4867.686888	1893.904586	2052.655948	2251.62569	20967.2959	28656.23736	23951.90771
KMW0595*084	119	93	204.188	C15H24	1,3-Cyclohexadiene, 5-(1,5-dimethyl-4-hexenyl)-2-methyl-, [S-(R*,S*)]-	Terpenoids	495-60-3	1495	spice, fresh, sharp	-	C09750	87427.51989	97172.57591	95779.29965	61634.81781	109990.9081	101638.8281	82779.14464	63337.55287	84315.97878	87076.31485	84166.03526	97451.32771	96805.39836	90581.45489	95304.82772	103139.9691	105451.0397	100035.1795	101578.1872	101744.1967	55763.66438	61294.06241	60397.16851	58096.2247	80263.72965	62784.67762	82067.79214	71350.75586	66010.34845	88670.58723	69124.2382	69461.09196	90512.67978	75094.47089	53802.02927	52733.39012	67830.7174	78223.79735
KMW0590*083	105	161	204.188	C15H24	Naphthalene, 1,2,3,5,6,7,8,8a-octahydro-1,8a-dimethyl-7-(1-methylethenyl)-, [1R-(1.alpha.,7.beta.,8a.alpha.)]-	Terpenoids	4630/7/3	1492	sweet, fresh, citrus, grapefruit, woody, orange, asprin, dry, green, oily	-	-	103453.3405	84890.48484	83281.17925	104796.4631	93552.27472	102297.0801	72819.04381	92277.41526	87154.71071	90749.60095	82338.13689	95522.36781	98518.26674	109702.7245	87716.03266	100202.3567	101965.5724	106961.5069	100477.5246	101130.7422	56841.1309	57601.77008	57383.8095	63621.42362	75947.87577	63322.60499	78724.31252	67195.82981	60527.2527	88402.255	66937.90408	66657.44937	93436.02418	84662.95308	50690.42432	54651.08258	64159.24255	71911.23952
KMW0439*285	93	69	154.136	C10H18O	2,6-Octadien-1-ol, 3,7-dimethyl-, (Z)-	Terpenoids	106-25-2	1230.474649	lemon, fresh	0.049	C09871	44732.39585	48789.72111	52004.23302	50380.76687	48299.51959	46448.77241	67895.64135	44757.6815	46573.84482	55384.48464	39014.55162	45544.65426	41022.74937	47683.4508	62234.87434	47129.41031	47719.68451	52494.42348	39134.72175	41766.81414	42950.60986	45731.11324	49295.16209	43973.83079	44146.0979	39778.84824	52995.58469	53393.09216	54637.83645	65093.1694	65246.30686	63217.54616	64673.96113	60784.90895	53540.18937	42507.74895	46508.5368	51481.77809
KMW0254	39	55	152.12	C10H16O	1,5-Heptadien-4-one, 3,3,6-trimethyl-	Terpenoids	546-49-6	1062	herbal, honey, minty, berry	-	-	76582.4833	75990.59012	75973.15163	105718.5701	75643.24345	69456.01567	70208.74079	70533.14757	83199.22335	57529.70358	11820.67977	12603.12451	12212.60192	12735.47422	10992.50582	40304.4459	31252.6593	34431.91353	26675.08708	39899.34031	72470.76406	61564.58404	62316.09781	73520.01005	62627.27328	13415.86843	12335.91737	13440.19315	12908.69895	12288.06998	14004.16719	13888.83206	14611.93555	13850.67618	15102.06046	57255.60615	61453.59269	57890.14969
XMW0549	108	91	204.188	C15H24	(1S,4aR,7R)-1,4a-Dimethyl-7-(prop-1-en-2-yl)-1,2,3,4,4a,5,6,7-octahydronaphthalene	Terpenoids	52026-55-8	1447	-	-	-	191897.4882	180104.7831	187638.4727	176902.9682	189937.3648	90720.37009	92300.70866	94002.23395	96731.49684	91276.37602	166386.1276	170726.7851	212601.1819	203997.5908	138090.2549	90647.42296	90564.89687	89348.9033	92632.33869	96626.11143	96210.59027	93661.6307	88992.95521	96620.68221	92041.13771	16127.09929	19663.23695	16159.75924	18805.28898	18110.05855	16364.57642	15159.13675	26926.34293	16499.20375	15408.84809	78974.93699	94516.28995	93455.43311
WMW0016*044	95	93	196.146	C12H20O2	Bicyclo[2.2.1]heptan-2-ol, 1,7,7-trimethyl-, acetate, (1S-endo)-	Terpenoids	5655-61-8	1287	sweet, balsamic, woody, fresh, pine, needle, herbal	-	-	50052.37076	46044.44929	48409.18713	49619.3788	49312.2749	48592.60816	46232.29446	45202.36686	48407.18999	47887.26929	47717.66506	47589.27444	46717.55285	46517.1094	40032.07853	48088.92953	49144.54538	47723.97254	43950.76412	49353.90486	47366.02536	46789.42081	42017.63175	46401.90414	52541.90332	49045.48046	50690.6283	49176.37882	52775.57581	52371.72734	50597.50174	52238.01068	52092.9523	53405.23486	55362.86034	50030.96622	39471.83731	49947.15367
NMW0072	41	154	154.136	C10H18O	Cyclohexanol, 2-methyl-5-(1-methylethenyl)-, (1.alpha.,2.beta.,5.alpha.)-	Terpenoids	38049-26-2	1192	-	-	C18017	44566.47682	44914.40018	48336.30107	48386.74732	44131.84066	44800.79628	50684.63486	54061.89677	41149.87616	54160.05713	38309.09868	40911.49214	38637.49571	46807.89346	58940.16248	49664.58848	48198.37278	50341.22423	44454.76783	41733.73786	49654.90174	47588.40585	49153.69698	36637.31641	50083.84588	35246.54246	47476.77814	51381.51163	48921.35459	52520.08721	50720.2563	50191.59586	53107.49697	53373.51691	48593.16245	34994.97955	49526.3483	51804.65274
XMW0544	81	161	204.188	C15H24	Azulene, 1,2,3,3a,4,5,6,7-octahydro-1,4-dimethyl-7-(1-methylethenyl)-, [1R-(1.alpha.,3a.beta.,4.alpha.,7.beta.)]-	Terpenoids	22567-17-5	1473	musty	-	-	54348.6409	50228.94016	53535.42684	53006.00248	52080.09737	53212.43567	58550.60242	57814.76935	52727.76263	55421.53759	49835.7137	59280.10469	58979.69371	54823.94088	56506.51478	65420.19948	53984.93156	57456.08391	63054.10515	55363.26804	33289.32003	33864.46192	34539.25211	37868.70308	45775.44758	37834.84935	47982.657	40938.40655	37577.53064	54540.46671	40678.6957	39924.79279	56425.32534	50459.23506	31124.30024	31743.73583	37080.90588	42082.49036
KMW0413*279	54	82	150.104	C10H14O	(-)-Carvone	Terpenoids	6485-40-1	1249.946063	sweet, spearmint, herbal, minty	0.085	C01767	28795.96023	28047.20094	29446.18878	29998.38952	27571.45784	26240.01097	32504.42699	26027.92757	26443.49469	30364.03909	22205.23367	26941.41156	23192.84563	26690.17787	33699.72564	26170.02574	26429.19592	28662.65044	22103.80782	24564.57084	28016.93581	26427.99275	27708.21268	25327.9114	29352.7211	22708.89479	30293.09187	29338.98607	31016.53652	34389.87861	33439.91145	33384.30576	34397.02581	32923.82637	30468.54738	25406.47645	26317.22782	29734.918
KMW0526	121	69	190.136	C13H18O	2-Buten-1-one, 1-(2,6,6-trimethyl-1,3-cyclohexadien-1-yl)-, (E)-	Terpenoids	23726-93-4	1386	apple, rose, honey, tobacco, sweet	0.0015	-	53743.5932	50305.14573	33583.4155	32718.03268	32351.82124	22320.13291	39741.42078	28654.30798	31978.62939	28274.01878	30715.16535	30785.88743	32396.79575	28641.12616	21469.81044	28752.39654	24934.66555	33988.6842	27805.35179	23416.98053	40828.83484	47561.61814	29191.04967	36483.44264	35499.32603	29693.88678	23552.8213	25025.26037	19352.89607	22069.1274	24630.42181	22526.51834	36075.48227	24438.10345	23294.57631	38518.76908	33523.47844	24824.81823
KMW0639	123	41	208.146	C13H20O2	3-Buten-2-one, 4-(2,2,6-trimethyl-7-oxabicyclo[4.1.0]hept-1-yl)-	Terpenoids	23267-57-4	1473	fruity, sweet, berry, woody, violet, orris, powdery	0.1	-	32787.0629	33389.36582	33817.9675	33620.14151	33224.05041	37140.3123	34024.61037	37721.34061	36220.55545	37942.29515	32958.37951	33824.53005	36267.23888	34672.87355	34327.2705	37320.74149	35252.23545	35386.1378	34277.81598	34330.28866	31197.66997	29404.86335	29715.68713	32678.82848	36433.10536	32546.11217	36542.3718	34553.49764	33199.37508	40035.14994	36525.63808	35562.0143	38840.06359	41314.71371	30935.07514	24442.03374	27201.21998	29581.90055
XMW0033*143	119	93	204.188	C15H24	(1R,3aS,4aS,8aS)-1,4,4,6-Tetramethyl-1,2,3,3a,4,4a,7,8-octahydrocyclopenta[1,4]cyclobuta[1,2]benzene	Terpenoids	94535-52-1	1403	-	-	-	50122.47737	46419.51872	29535.43664	28755.8312	29514.16358	19460.37061	39226.01228	25873.0521	29734.85963	21461.65196	27730.80348	30614.43354	29094.75296	28781.87659	23368.685	27339.18109	25002.2005	30197.5912	20534.79268	21823.68983	32199.09829	37827.76306	23477.16531	31633.17832	27781.72931	24403.29748	17336.47161	18076.27007	15050.4931	21273.69177	28630.13509	25918.48721	31025.1541	20508.09292	26966.6175	43828.78754	27339.04271	21382.72151
XMW0265	57	71	240.282	C17H36	Tetradecane, 2,6,10-trimethyl-	Terpenoids	14905-56-7	1539	-	-	-	128796.4627	136962.8422	136130.3556	104621.1971	136500.78	148865.0116	85801.1372	120495.6079	125070.1778	156168.806	101983.5677	128260.606	103112.3883	186379.3294	146090.0919	189492.6188	170187.262	149063.7783	182320.3349	160938.7157	50851.52817	44733.42108	36360.46487	26124.12287	40822.37361	29331.30983	38459.53454	26712.23651	31776.92118	61394.7589	27276.11665	41044.27922	58680.56053	34778.35482	35306.60742	10732.69308	44626.02644	44331.12487
QWMW1280*351	136	121	196.146	C12H20O2	Isopulegol acetate	Terpenoids	57576-09-7	1285	woody, sweet, pepperminty, tropical	-	-	27469.19707	25474.15707	27464.51041	26633.60823	28432.22098	27574.22097	25808.32916	25067.56245	27060.67115	27068.92821	26060.82455	26584.01019	26623.92695	26275.75573	22346.64892	25389.71568	26172.53579	26235.37663	25601.04595	26476.39518	24943.26014	24042.597	21400.94464	24955.50611	27242.25237	27417.51837	27007.38238	25736.87872	27706.78319	27876.62618	28094.02559	27285.89841	26547.7727	27605.18672	28310.45448	24649.13528	0	26001.62241
XMW0817	69	93	204.188	C15H24	(1S,5S,6R)-6-Methyl-2-methylene-6-(4-methylpent-3-en-1-yl)bicyclo[3.1.1]heptane	Terpenoids	15438-94-5	1492	-	-	-	41378.45407	38299.4318	41821.92024	41956.7221	38119.14548	42687.33452	36615.81156	43889.65705	44209.13734	43738.90604	36326.74067	40063.91513	41568.80543	43820.19235	37627.63137	41980.16662	43113.00428	44756.58608	41415.98463	40616.44223	26888.56381	77197.0279	26095.94917	27088.3495	34919.87453	27680.9177	34217.52085	29815.51117	27504.53116	38996.21592	30272.10766	29112.93752	40795.0725	36607.16726	23771.9111	23802.30086	29665.4794	33049.11171
XMW0417	93	79	136.125	C10H16	Cyclohexene, 4-methyl-1-(1-methylethenyl)-	Terpenoids	586-67-4	1073	-	-	-	18454.11606	18444.713	18647.81575	18025.0109	18071.32202	14526.5303	12952.08135	13630.82227	13837.45271	15802.36315	3130.709449	3271.902724	3203.723928	3401.464726	2640.761691	8441.741053	7974.035412	8480.673485	8228.403267	8092.742699	16553.69592	14723.65126	14878.61792	16066.09244	14879.59809	3134.937786	2825.865265	3126.883631	3598.103985	2808.903502	3781.501424	3608.382448	4025.234001	3871.470577	3924.986588	8319.741451	9140.883125	8579.064655
GMW0341	55	95	138.141	C10H18	Bicyclo[3.1.1]heptane, 2,6,6-trimethyl-, (1.alpha.,2.beta.,5.alpha.)-	Terpenoids	6876-13-7	982	fresh, pine, balsamic, herbal	-	-	41631.11475	38077.76344	36243.75626	35519.56145	35269.61957	53811.3267	56725.22539	66714.11078	91626.95758	102075.5233	23577.38787	15323.63648	14148.84003	9321.054997	0	0	6488.677287	13927.77129	0	5399.247429	46690.38928	0	29856.49883	0	0	56302.1747	56296.67943	55751.01461	54818.80826	48378.45741	55881.16383	57386.73763	72786.26907	65586.0432	60498.07869	17833.36201	31840.14908	15553.07762
QWMW1013*400	80	69	152.12	C10H16O	D-Fenchone	Terpenoids	4695-62-9	1103	camphor, thuja, cedar leaf, herbal, earthy, woody	0.24	-	25866.66802	25601.07273	25191.25883	25595.02925	26681.50752	20820.83247	27880.76813	21279.26778	20018.92243	26737.5619	18309.62086	21101.26606	19682.58327	22522.77136	23941.76438	22085.57696	24539.24325	24245.02699	20158.26651	21909.04364	24719.67448	23765.27708	26806.77823	22184.81805	25690.55288	17255.16495	22533.85271	22356.73954	23571.11626	25123.34257	24915.13821	23631.25601	26489.16965	28142.90596	22095.76288	20047.25318	23571.21491	23644.69126
KMW0446*283	69	84	152.12	C10H16O	Citral	Terpenoids	5392-40-5	1273.041599	sharp, lemon, sweet	0.1	C01499	27314.19935	28847.0695	20698.15888	17172.95835	19093.29704	13752.54993	27659.75635	25446.05369	12003.88431	15724.76163	14648.18648	10700.8582	10896.78785	25589.07597	21511.67075	18445	27054.04897	26705.20953	18716.00517	11637.3734	22686.32988	17470.16586	16417.9946	19761.23496	18474.67367	13009.1757	17042.72593	14532.17814	15065.12032	14911.97253	15937.14877	16181.24902	21134.44252	16173.20782	18513.10341	29887.27331	19348.35683	17236.49331
KMW0667	95	121	222.198	C15H26O	.tau.-Muurolol	Terpenoids	19912-62-0	1642	herbal, spicy, honey	-	-	21789.74319	21016.90091	21000.46511	20972.11253	21362.64189	21549.20545	16428.19894	21021.76838	20614.73567	17457.71457	20473.41412	20674.87652	20222.17391	20907.93561	14527.36034	12319.50541	12080.7133	16334.67882	9395.849675	10743.04095	14417.42784	12174.53948	13182.78574	16178.98678	13699.12244	11197.19864	11621.99447	11321.00986	12084.91199	13742.73723	14191.19579	18821.32671	13516.68868	14163.41316	11157.39067	13351.23188	15618.23667	15400.06965
NMW0228	164	121	164.084	C10H12O2	2,4,6-Cycloheptatrien-1-one, 2-hydroxy-4-(1-methylethyl)-	Terpenoids	499-44-5	1480	phenol, woody, moss	-	C09904	38643.9582	37555.33734	37753.59309	38854.87175	38380.02038	39750.21002	34734.80997	39988.96522	39615.28186	39880.77056	34169.88703	39808.17491	39365.09264	41939.46573	34405.82973	40074.07568	39954.79539	40304.50428	38717.41151	39673.44438	22074.51857	23030.67235	22404.9351	25550.17458	29906.68813	25409.15302	31972.93024	28186.99739	25647.13819	35651.84491	28280.62544	26844.43701	36022.19824	32671.89365	21062.88978	21658.26431	24688.97836	29266.8323
NMW0211	67	68	166.099	C10H14O2	1-Cyclohexene-1-carboxylic acid, 4-(1-methylethenyl)-	Terpenoids	7694-45-3	1484	-	-	C11924	25286.45974	27306.53598	30913.35413	25479.2544	26542.27468	19560.21531	30290.99865	23976.30553	19054.14594	21139.80321	22652.64505	22663.06662	22379.48749	24043.97319	34383.8807	26647.71189	21079.94691	23882.60139	19811.735	28020.8971	14954.68338	14073.67703	17305.78794	22178.54341	23516.85502	21611.91875	18906.20206	22499.08811	20222.71647	26457.52899	23592.88126	23174.47866	23138.65011	25134.14611	19063.40053	14933.81823	16494.98937	17994.93036
XMW0022	109	95	168.115	C10H16O2	Iridomyrmecin	Terpenoids	485-43-8	1474	-	-	C09786	26861.95855	27061.9188	27945.16575	27752.62537	27236.15585	27340.78283	26454.96824	28461.37426	27652.71789	27178.99416	26350.05552	28979.2227	31382.11995	29737.74806	26440.45022	29499.00252	29277.88803	28357.14374	28433.94832	28133.10122	20841.77144	16585.14968	20368.27899	21170.6956	24398.53783	23380.112	27384.8988	25221.25337	23576.83506	30704.21235	25823.99025	24080.5864	29997.74156	29807.03629	21464.57867	20777.04358	22572.35421	25150.76118
WAMW2192	67	81	152.12	C10H16O	Pulegone	Terpenoids	89-82-7	1244.492441	pepperminty, camphor, fresh, herbal, buchu	0.13	C09893	17618.91929	16914.88976	17657.33819	17823.31558	16785.73039	15294.40576	19860.16299	15807.58701	16497.33218	17956.39935	13622.48391	16371.33774	14715.58683	16320.57951	19718.47359	15761.45006	15799.77986	16931.17408	13018.24837	15024.4289	17339.94194	16231.19878	16450.15075	15841.63688	17758.11377	14280.71458	17648.19201	17315.23611	18461.97805	19997.71577	20445.98892	20327.59355	20869.88007	20525.09174	18172.12315	16110.83612	16366.61043	18145.19354
KMW0708	161	122	222.198	C15H26O	7-epi-a-Eudesmol	Terpenoids	123123-38-6	1658	sweet, woody	-	C21689	21268.33605	20078.54226	21339.98061	21024.54438	22061.0121	22302.12899	22350.3229	21368.69965	22413.33049	22352.46791	19299.28099	19405.44294	17385.44671	18119.801	13993.18992	12789.11035	12878.87445	16349.75942	9669.624288	12443.34057	16159.54469	14123.72175	15608.77985	18431.9067	16701.57955	10657.28651	14100.2094	12765.00721	11879.95615	13710.80303	14876.1828	20492.55518	15130.67053	14514.58783	11660.67235	16857.83685	18611.30048	10645.82899
XMW0902*261	69	41	138.141	C10H18	2,6-Dimethyl-2-trans-6-octadiene	Terpenoids	2609-23-6	993	-	-	-	23081.29201	21208.47111	23651.84601	31062.49455	22636.16759	0	23624.12316	0	0	0	42562.99032	38894.18695	40906.44892	26945.91709	25782.55048	28280.64818	29639.96337	26508.38078	25774.23616	28672.8431	0	0	0	0	0	0	41467.11587	54999.62143	38746.07377	43616.34768	0	0	0	31458.94871	0	0	0	0
KMW0597*061	161	105	204.188	C15H24	.gamma.-Muurolene	Terpenoids	30021-74-0	1477	herbal, woody, spice	-	-	32705.16806	31646.87264	30227.68249	31092.95157	32666.96811	32494.46624	28275.58421	33466.84112	32501.18065	34817.64239	28141.97664	33241.80413	33607.49836	35594.67033	29308.09385	34077.57886	33869.62183	34767.78838	32460.20395	34258.98387	18322.03474	18946.52964	18564.38632	17485.19286	24485.20969	22027.6993	26829.61681	24057.02044	21731.68616	31071.96428	23187.95538	22478.0354	30145.83502	29058.09343	18151.54951	14839.58248	18145.47317	24421.28172
GMW0392	105	91	204.188	C15H24	.beta.-Longipinene	Terpenoids	41432-70-6	1403	-	-	-	31590.35741	29832.73394	17575.06265	17066.83571	17438.34752	10387.56955	24136.36635	13820.20573	16409.60919	12125.24527	17710.18377	18114.55399	13730.03835	16349.30004	11732.48251	14480.67719	13175.91716	18489.93974	10665.08672	11670.08781	21478.44555	24565.53131	12767.22651	18000.81703	15405.36821	11891.20396	10105.48059	10484.67568	7178.256468	9751.923069	13439.01007	12978.16311	18371.68306	9931.351052	12857.53784	21682.46653	17256.88337	11092.08475
XMW0665	159	97	220.183	C15H24O	Muurola-4,10(14)-dien-1.beta.-ol	Terpenoids	257293-90-6	1635	-	-	-	16799.58463	15999.24534	16826.13391	15865.64144	16355.14301	16370.54073	12237.69355	15951.68934	15146.52587	12435.80887	17085.95385	17103.25125	17479.99902	17703.53392	10533.43252	10045.36444	11881.51221	12393.91791	7567.460511	8889.206322	9715.265727	10254.0545	9676.421777	12399.82845	9381.344877	8069.627023	10262.84287	9759.883384	7272.902584	9054.206782	10985.2374	15333.82121	9586.841889	8666.028031	10148.11122	9733.713495	10985.47987	10399.16672
XMW3112	69	55	296.308	C20H40O	Isophytol	Terpenoids	505-32-8	1948	mild, floral, herbal, green	0.64	-	0	0	0	1829.562718	1667.503703	1316.205363	998.0269701	0	1870.506372	2125.370006	0	0	0	0	0	0	0	0	2368.739846	0	6856.732473	1723.105269	8682.863458	8255.959636	6707.955262	2983.811201	3255.686746	2702.175741	3302.79144	2110.083238	2460.901606	2762.052108	2929.249363	2904.37564	2374.361713	8204.962328	6984.970781	6256.74045
D325	93	121	218.167	C15H22O	(3R,3aR,7S,8aS)-3,6,8,8-Tetramethyl-4,7,8,8a-tetrahydro-1H-3a,7-methanoazulen-2(3H)-one	Terpenoids	288249-25-2	1640	-	-	-	13636.44532	13620.09049	13216.46278	14001.81445	13700.44214	13998.52835	10892.26552	13657.54012	12763.58185	10700.47084	12191.0767	12911.3293	14270.0386	13319.40355	9224.150632	8627.155305	8283.768283	10044.24478	6307.431232	7423.418884	9165.939314	7378.576979	8064.359477	10375.3112	8907.927427	7428.202865	7482.858314	7167.115189	7078.352059	8500.503598	8289.182147	13263.03219	8004.019551	10366.31852	7285.757363	8644.095385	10214.00482	9211.412244
KMW0656*403	59	149	222.198	C15H26O	2-Naphthalenemethanol, decahydro-.alpha.,.alpha.,4a-trimethyl-8-methylene-, [2R-(2.alpha.,4a.alpha.,8a.beta.)]-	Terpenoids	473-15-4	1649	woody, green	-	C09664	4934.816628	5214.220962	5694.2089	8003.804303	8083.657284	4985.018843	9300.601316	5085.832693	8659.57884	4372.596548	8230.857019	8132.071438	9372.74167	8980.953825	6202.943068	6027.912444	5425.659883	8991.605373	5103.479333	4993.754086	5978.012676	3335.30839	5753.045619	7549.43203	6832.250514	5712.877745	5488.810067	5329.006008	5548.770524	6778.563164	6797.636028	9287.011999	6372.637337	2921.203388	0	7281.333759	6734.010414	5497.361651
QWMW0092	137	109	152.12	C10H16O	Dill ether	Terpenoids	74410-10-9	1186	dill	-	-	21853.33009	22513.68555	22209.74202	21555.52249	20861.95962	26628.77849	28544.47988	27880.7518	27726.99078	27335.31979	1632.144725	2308.58397	1971.020263	1378.173729	1759.584499	7031.863716	6986.600671	7961.028052	8824.868663	9119.902576	10271.01142	12851.10042	11681.78118	11790.77422	11466.24344	2107.853589	2048.694154	2055.399971	2063.068957	2257.500541	2430.442134	2451.592395	2726.372768	2647.322896	2634.714855	6851.488047	6992.134186	6346.233372
KMW0304	119	91	134.11	C10H14	1,3,8-p-Menthatriene	Terpenoids	18368-95-1	1119	turpentine, camphor, herbal, woody	0.015	-	11890.04474	12668.88817	12496.24078	12630.35775	12589.46562	10355.82601	19387.30337	13747.59037	11693.7891	14816.90237	0	0	0	9150.328862	22922.32427	14287.15238	11008.92784	15126.20734	9788.448615	12710.46802	0	4494.028105	13323.69261	0	6384.95939	11231.76124	14595.35024	14844.89813	16500.6764	14296.06086	18251.14068	16015.93183	16036.46436	13380.07168	16225.25512	3165.683505	4529.911356	4416.403752
NMW0152*052	71	67	170.131	C10H18O2	2,7-Octadiene-1,6-diol, 2,6-dimethyl-	Terpenoids	64142-78-5	1361	-	-	C04433	27178.38907	26723.47584	26066.3862	21886.41606	30735.76965	27671.09427	47401.73347	41928.52097	19477.79658	24719.33821	15734.43891	18734.81698	18040.14373	45945.81598	11420.31881	14352.60711	13171.19051	9752.412369	12020.29222	16220.21117	69002.84039	68257.49016	74338.70631	52699.74621	63675.89269	14183.72363	28641.5421	29160.71917	20238.3925	16660.02283	33717.706	31460.27147	46331.22456	48923.80229	40364.04974	50447.39548	52224.16178	34888.37465
NMW0007*140	91	107	150.104	C10H14O	2,4-Cycloheptadien-1-one, 2,6,6-trimethyl-	Terpenoids	503-93-5	1243	minty	-	C16955	14385.05603	14781.94042	14859.52815	15449.33647	14052.00498	21729.58923	22337.79569	20371.79851	19738.71629	20318.41528	6078.894277	6798.196767	6201.55381	6939.343628	7048.479596	12408.50245	13648.9614	13687.17402	11656.6992	11266.47497	6583.817884	7113.208779	6752.254771	6762.62636	6933.348493	7551.67008	8474.40115	8184.668506	8663.522659	9976.727072	9391.788398	10115.21829	9406.604454	10410.02809	8318.144699	6263.282448	6493.861437	6491.248829
D244*457	207	161	222.198	C15H26O	(3S,3aR,3bR,4S,7R,7aR)-4-Isopropyl-3,7-dimethyloctahydro-1H-cyclopenta[1,3]cyclopropa[1,2]benzen-3-ol	Terpenoids	23445-02-5	1515	spicy, minty	-	-	28999.9887	28531.75298	19486.1242	18926.78093	22064.84659	14636.43245	26103.10831	23337.75166	18550.98357	17860.95511	19098.15851	17717.66215	19181.24528	20147.32553	17451.03031	26777.26997	18125.20934	27338.38631	18604.99009	25147.70529	15055.33136	15050.07894	11256.67867	12044.62719	12482.30201	9316.832979	8185.759526	9114.943266	8260.580898	9123.802471	10720.79644	9937.132371	10725.82494	9908.826808	14947.64415	17365.43093	16725.98537	11885.52076
KMW0385*093	93	121	154.136	C10H18O	Cyclohexanol, 2-methyl-5-(1-methylethenyl)-	Terpenoids	619-01-2	1196	minty, spice	-	C18017	6439.170681	6699.54506	6309.481993	6661.605128	6336.95424	7403.509168	7260.148084	6757.753871	6760.867437	6564.544092	5277.935908	4982.897504	4530.215072	5001.157818	4897.294531	5565.495947	6002.922041	5856.020903	4772.891636	5373.433863	5892.40282	5087.371722	4946.131015	5072.746059	5241.34334	4512.950025	4751.318894	5333.900516	5404.063782	5121.327576	4615.211886	4823.793696	4967.887209	4969.826733	4798.665593	4646.816145	4479.732579	4757.315246
XMW0634	79	91	152.12	C10H16O	1,5-Cyclohexadiene-1-methanol, 4-(1-methylethyl)-	Terpenoids	19876-45-0	1194	-	-	-	8922.67884	8847.40241	8372.645572	8533.194879	8718.618264	9892.226272	10919.82012	9775.892114	9955.098112	10495.94011	3227.693127	2822.264476	2514.3107	2584.241035	3126.289611	6380.846564	3872.932599	6444.333121	6019.674689	3833.050623	5542.181342	5859.019738	5539.091072	5097.829824	5724.766895	2612.945148	2903.994972	2809.22999	4080.469774	3356.407954	3325.382465	3592.424491	3645.297313	3660.168154	2826.864601	2959.758291	3120.790424	3568.108097
KMW0235*018	93	91	136.125	C10H16	1,3,6-Octatriene, 3,7-dimethyl-, (Z)-	Terpenoids	3338-55-4	1038	warm, floral, herbal, flowery, sweet	0.034	-	8336.194679	8498.029547	8519.380011	7258.605385	6744.718008	5776.850139	6203.131824	5759.592737	6361.933935	7236.628102	8273.803448	6306.716038	5618.942743	7750.253117	6777.742322	7812.220196	6289.909251	8878.867516	5616.518885	5706.521209	8131.06884	7663.422482	6691.309923	5006.081443	6184.147849	4988.323171	6008.767379	4199.757348	7641.387787	6856.854374	5653.556006	6074.944229	7516.323888	5640.612786	5178.041999	8112.021897	9106.332241	8395.59642
XMW0159	57	71	226.266	C16H34	2,6,10-Trimethyltridecane	Terpenoids	3891-99-4	1449	-	-	-	22571.44375	26118.82658	29083.43633	18763.0067	26802.56944	30375.64834	21776.13947	19256.36162	24537.65775	34821.75923	18673.15048	17986.97813	17745.62727	34703.49074	40334.90236	33434.21892	32436.10305	30134.59539	29804.77667	19395.64672	19695.19555	20618.56448	18635.54586	7596.8922	21864.69174	13729.34243	18738.40889	16613.42592	17819.24062	19687.34936	16567.30593	21548.98772	20733.62718	18709.73064	19267.76188	4172.454215	20827.00733	21985.91683
NMW0101	121	136	168.115	C10H16O2	Ascaridole	Terpenoids	512-85-6	1244	-	-	C09836	7315.941402	6803.51354	7133.862362	7358.339376	6293.862743	6180.903807	7577.21785	6329.909194	6264.317009	7255.596013	5803.877482	6717.636352	6124.669832	6566.021343	7716.535795	6572.172774	7237.241274	6724.725907	5616.305467	6051.70689	6821.676194	6437.341954	6838.797688	6177.170694	6993.783348	5547.17192	6956.674605	7067.002817	7297.830862	6995.471333	7268.216073	8298.125313	6966.068557	7982.707269	7097.498602	6624.828055	6728.601426	7362.010625
KMW0252*018	93	91	136.125	C10H16	1,3,7-Octatriene, 3,7-dimethyl-	Terpenoids	502-99-8	1048	fruity, floral, wet, cloth	-	-	8336.194679	8498.029547	8519.380011	7258.605385	6744.718008	5776.850139	6203.131824	5759.592737	6361.933935	7236.628102	8273.803448	6306.716038	5618.942743	7750.253117	6777.742322	7812.220196	6289.909251	8878.867516	5616.518885	5706.521209	8131.06884	7663.422482	6691.309923	5006.081443	6184.147849	4988.323171	6008.767379	4199.757348	7641.387787	6856.854374	5653.556006	6074.944229	7516.323888	5640.612786	5178.041999	8112.021897	9106.332241	8395.59642
WMW0005	135	108	150.104	C10H14O	Pinocarvone	Terpenoids	30460-92-5	1164	minty	-	C09884	6189.207	5893.11209	6169.149216	6278.112586	5588.157839	6181.009906	908.8244707	5654.042149	5085.418952	6420.803031	1628.783198	1609.489699	1249.457986	1268.646295	1405.449085	1604.011794	1787.969216	2160.84479	1741.162697	2461.174397	1714.901472	1780.717441	1889.795639	3027.38519	2183.087701	1075.288576	762.1226288	795.1023903	624.5047355	566.4181318	795.6738157	541.0918381	965.0060846	776.0012656	439.7496069	5530.724109	6599.218529	7755.368809
KMW0518*352	93	69	196.146	C12H20O2	2,6-Octadien-1-ol, 3,7-dimethyl-, acetate, (Z)-	Terpenoids	141-12-8	1365.21978	floral, rose, soapy, citrus, dewy, pear	2	-	10048.37155	9022.608749	8075.112129	6103.645001	8266.996191	5920.733995	6973.630402	6910.818109	5788.498422	4593.777903	8604.736666	8714.61668	7192.877537	9020.383678	6983.55691	8692.303087	7686.689636	9876.447152	7038.580379	7986.400338	7216.269128	7656.353775	5966.030606	8095.627078	7164.530489	7270.362879	4037.668549	4526.696272	4297.583281	4393.182994	5512.501584	5624.125099	6619.772427	4544.825732	4924.536456	7675.583571	5630.723801	4622.082307
NMW0319*423	69	84	220.183	C15H24O	2,6,10-Dodecatrienal, 3,7,11-trimethyl-, (E,E)-	Terpenoids	502-67-0	1737	-	-	C03461	7113.686367	6668.104666	4824.261324	7222.909053	8205.40007	3942.055576	6241.860125	6742.893521	7049.416651	7933.536909	8440.049946	7942.949612	10190.28128	7572.22217	5896.974972	11566.45072	6787.177337	12250.19258	12749.56992	15336.4762	3262.971493	2169.235742	2767.525719	3861.489331	3492.726561	1598.400274	1602.772005	1511.941965	1683.263278	1262.719371	2084.432487	2438.451813	2144.421921	2091.269314	2342.988472	2244.847529	2023.395998	2769.928835
WMW0018*380	119	41	222.198	C15H26O	.tau.-Cadinol	Terpenoids	5937/11/1	1640	pure, balsamic, earthy	-	-	6358.402667	6323.440744	6923.324641	5933.241779	5599.003839	6239.744065	5291.337635	6384.959754	5330.93172	5309.918375	5825.381628	5577.275413	5961.668959	5957.342573	4622.361086	4912.480438	4051.68412	5273.568395	2784.626212	3499.59201	4273.322406	3912.394796	3847.232737	5295.379151	4711.727361	4137.934272	3803.387125	3663.773993	4498.665126	4284.965881	4216.295322	6063.98019	4068.268067	4921.162468	3816.62808	4181.806176	4322.26658	4934.252184
NMW0060	136	71	154.136	C10H18O	Cyclohexanol, 1-methyl-4-(1-methylethenyl)-, trans-	Terpenoids	7299-40-3	1161	-	-	C17517	6141.095355	6218.020263	5404.349	5156.988327	4698.509568	5144.473346	5357.817312	5487.823489	5093.807304	5838.865638	2392.618527	1816.294631	1643.521874	1190.002435	1103.977939	1185.347109	1530.356859	2208.242913	2015.785109	1925.314356	3374.134976	3728.003249	4176.312209	4609.70379	4248.065493	2104.497266	1479.477368	1606.351345	1372.853899	1048.661663	927.6698321	922.3565246	915.074316	975.7848721	663.1909225	0	0	0
KMW0530*352	93	69	196.146	C12H20O2	Geranyl acetate	Terpenoids	105-87-3	1384.010989	lemon	0.1	C09861	10048.37155	9022.608749	8075.112129	6103.645001	8266.996191	5920.733995	6973.630402	6910.818109	5788.498422	4593.777903	8604.736666	8714.61668	7192.877537	9020.383678	6983.55691	8692.303087	7686.689636	9876.447152	7038.580379	7986.400338	7216.269128	7656.353775	5966.030606	8095.627078	7164.530489	7270.362879	4037.668549	4526.696272	4297.583281	4393.182994	5512.501584	5624.125099	6619.772427	4544.825732	4924.536456	7675.583571	5630.723801	4622.082307
KMW0480*050	69	41	182.131	C11H18O2	trans-Geranic acid methyl ester	Terpenoids	1189-09-9	1322	flowery, green, fruity	-	-	21085.43863	24311.05447	27129.29158	16154.49983	27138.45127	29107.4981	25152.15081	18565.27636	25226.69399	36627.95847	13806.34418	15313.24848	12591.63789	36610.1419	45921.84173	39954.96774	37223.62626	38053.90334	25879.56143	15206.85804	8256.688941	7882.916238	8062.314647	6006.981055	8194.203966	2876.901714	7041.536836	7493.945287	7620.83738	7169.486043	6155.965292	6944.304474	8039.71735	7738.705899	7857.237224	0	8605.824155	8040.496902
XMW0542	41	109	152.12	C10H16O	1-Cyclohexene-1-carboxaldehyde, 4-(1-methylethyl)-	Terpenoids	21391-98-0	1276	-	-	-	8836.393193	7613.416382	7840.539777	7909.03832	6763.343243	9843.062511	6910.870454	7089.947051	8880.497282	9192.038885	6158.48311	6403.762834	4928.782891	8844.481463	7730.741612	8785.915559	9877.603992	7665.918042	8446.001051	5637.091844	9033.735876	5479.77897	5900.315567	1346.472682	3466.066189	3775.778626	8556.011408	7783.626059	9057.172805	7869.047326	8211.692064	7662.477168	8503.380306	6586.965056	8794.819162	4470.170773	9008.160751	8581.206124
XMW0819*058	161	105	204.188	C15H24	cis-Muurola-4(15),5-diene	Terpenoids	157477-72-0	1463	-	-	-	107599.1527	94708.54939	83400.34314	97209.48697	79728.92118	43807.61773	37439.7792	54178.6038	42577.11987	52548.44907	82761.55821	96320.21349	136186.4553	130366.03	107743.5882	42485.29163	38926.92418	34494.46335	43572.07294	73084.34343	47670.88145	40571.76775	46537.57967	96595.33294	49479.82742	11891.9133	14627.22909	18424.13333	11108.52367	9543.530581	18101.05562	11550.43913	26501.79697	11321.08883	4597.945038	56991.80426	54765.95001	62619.77957
w09*261	69	41	138.141	C10H18	2,6-Octadiene, 2,6-dimethyl-	Terpenoids	2792-39-4	978	-	-	-	23081.29201	21208.47111	23651.84601	31062.49455	22636.16759	0	23624.12316	0	0	0	42562.99032	38894.18695	40906.44892	26945.91709	25782.55048	28280.64818	29639.96337	26508.38078	25774.23616	28672.8431	0	0	0	0	0	0	41467.11587	54999.62143	38746.07377	43616.34768	0	0	0	31458.94871	0	0	0	0
QWMW0297*095	71	81	156.151	C10H20O	d-Menthol	Terpenoids	15356-60-2	1167	caraway, sweet	0.92	-	4849.889126	4485.324022	4924.35786	0	4696.703418	4386.75025	5114.10654	0	5942.216383	4482.560385	0	0	0	0	7618.483841	5385.551156	4802.045406	5345.315732	4713.696868	0	5970.91811	4996.424412	5776.959701	0	7439.743708	2090.664255	4839.115148	5621.906247	5294.380671	5330.272599	4733.916111	4562.868619	4906.595524	5007.543239	7325.266183	0	5215.925254	5764.258238
WAMW2190*095	71	81	156.151	C10H20O	dl-Menthol	Terpenoids	89-78-1	1173	pepperminty, cool, woody	0.13	D04849	4849.889126	4485.324022	4924.35786	0	4696.703418	4386.75025	5114.10654	0	5942.216383	4482.560385	0	0	0	0	7618.483841	5385.551156	4802.045406	5345.315732	4713.696868	0	5970.91811	4996.424412	5776.959701	0	7439.743708	2090.664255	4839.115148	5621.906247	5294.380671	5330.272599	4733.916111	4562.868619	4906.595524	5007.543239	7325.266183	0	5215.925254	5764.258238
KMW0360*095	71	81	156.151	C10H20O	Levomenthol	Terpenoids	2216-51-5	1176.939426	minty	0.9	C00400	4849.889126	4485.324022	4924.35786	0	4696.703418	4386.75025	5114.10654	0	5942.216383	4482.560385	0	0	0	0	7618.483841	5385.551156	4802.045406	5345.315732	4713.696868	0	5970.91811	4996.424412	5776.959701	0	7439.743708	2090.664255	4839.115148	5621.906247	5294.380671	5330.272599	4733.916111	4562.868619	4906.595524	5007.543239	7325.266183	0	5215.925254	5764.258238
GMW0404*095	71	81	156.151	C10H20O	Cyclohexanol, 5-methyl-2-(1-methylethyl)-, [1S-(1.alpha.,2.alpha.,5.beta.)]-	Terpenoids	2216-52-6	1178	menthol, minty, sweet	0.81	C00553	4849.889126	4485.324022	4924.35786	0	4696.703418	4386.75025	5114.10654	0	5942.216383	4482.560385	0	0	0	0	7618.483841	5385.551156	4802.045406	5345.315732	4713.696868	0	5970.91811	4996.424412	5776.959701	0	7439.743708	2090.664255	4839.115148	5621.906247	5294.380671	5330.272599	4733.916111	4562.868619	4906.595524	5007.543239	7325.266183	0	5215.925254	5764.258238
KMW0392*095	71	81	156.151	C10H20O	Cyclohexanol, 5-methyl-2-(1-methylethyl)-, (1.alpha.,2.alpha.,5.alpha.)-	Terpenoids	491-02-1	1187	menthol	-	-	4849.889126	4485.324022	4924.35786	0	4696.703418	4386.75025	5114.10654	0	5942.216383	4482.560385	0	0	0	0	7618.483841	5385.551156	4802.045406	5345.315732	4713.696868	0	5970.91811	4996.424412	5776.959701	0	7439.743708	2090.664255	4839.115148	5621.906247	5294.380671	5330.272599	4733.916111	4562.868619	4906.595524	5007.543239	7325.266183	0	5215.925254	5764.258238
GGMW0105*095	71	81	156.151	C10H20O	Cyclohexanol, 5-methyl-2-(1-methylethyl)-, (1.alpha.,2.beta.,5.beta.)-	Terpenoids	3623-52-7	1188	-	0.6	-	4849.889126	4485.324022	4924.35786	0	4696.703418	4386.75025	5114.10654	0	5942.216383	4482.560385	0	0	0	0	7618.483841	5385.551156	4802.045406	5345.315732	4713.696868	0	5970.91811	4996.424412	5776.959701	0	7439.743708	2090.664255	4839.115148	5621.906247	5294.380671	5330.272599	4733.916111	4562.868619	4906.595524	5007.543239	7325.266183	0	5215.925254	5764.258238
KMW0478*147	69	41	204.188	C15H24	cis-.beta.-Farnesene	Terpenoids	28973-97-9	1444	citrus, green	0.087	-	4768.451715	4673.478648	4475.771527	5053.435654	4428.195878	4567.993224	3913.844279	4869.182911	4559.245559	4901.576024	5195.911811	5041.436713	4881.368367	5853.069909	6536.618788	4623.673188	4627.589302	4354.421338	4825.880767	4780.589675	4103.121956	4007.421436	3530.184565	2348.412186	4664.198837	3758.696482	11063.94732	3473.873018	24391.77401	11697.815	4021.732234	4143.278214	3627.802556	23965.10702	4078.008164	0	4532.248919	4504.222483
NMW0200*147	69	41	204.188	C15H24	1,6,10-Dodecatriene, 7,11-dimethyl-3-methylene-	Terpenoids	77129-48-7	1458	-	0.087	C09666	4768.451715	4673.478648	4475.771527	5053.435654	4428.195878	4567.993224	3913.844279	4869.182911	4559.245559	4901.576024	5195.911811	5041.436713	4881.368367	5853.069909	6536.618788	4623.673188	4627.589302	4354.421338	4825.880767	4780.589675	4103.121956	4007.421436	3530.184565	2348.412186	4664.198837	3758.696482	11063.94732	3473.873018	24391.77401	11697.815	4021.732234	4143.278214	3627.802556	23965.10702	4078.008164	0	4532.248919	4504.222483
KMW0257*155	136	93	154.136	C10H18O	Bicyclo[3.1.0]hexan-2-ol, 2-methyl-5-(1-methylethyl)-, (1.alpha.,2.beta.,5.alpha.)-	Terpenoids	15537-55-0	1070	balsamic	-	C02462	185.2848819	187.060578	184.2560175	179.0796163	176.3111672	533.3072518	551.0957536	410.4597315	539.6250376	416.2346115	0	0	0	0	0	0	0	0	0	0	0	0	0	0	0	0	0	0	0	0	10.56462395	0	9.94932739	0	9.46922003	0	0	0
KMW0301*155	136	93	154.136	C10H18O	Bicyclo[3.1.0]hexan-2-ol, 2-methyl-5-(1-methylethyl)-, (1.alpha.,2.alpha.,5.alpha.)-	Terpenoids	17699-16-0	1070	woody, balsamic	55	-	185.2848819	187.060578	184.2560175	179.0796163	176.3111672	533.3072518	551.0957536	410.4597315	539.6250376	416.2346115	0	0	0	0	0	0	0	0	0	0	0	0	0	0	0	0	0	0	0	0	10.56462395	0	9.94932739	0	9.46922003	0	0	0
KMW0389*092	95	110	154.136	C10H18O	endo-Borneol	Terpenoids	507-70-0	1170.415778	pine, woody, camphor, balsamic	0.18	C01411	339893.1685	332693.79	347724.8032	347761.1776	332794.4583	275360.9218	316145.4057	269147.5028	274487.4534	301903.7417	240839.0658	255914.6966	249213.7183	250318.3565	364342.7677	389123.1586	400071.2171	399797.1091	334379.4633	359119.9992	386572.542	363815.1121	388418.6352	357321.2291	343713.801	287042.3893	346649.8977	347707.8617	364021.3992	384003.1345	383441.2694	365648.6609	391264.4321	360719.3306	324968.6396	326576.5337	349382.5232	365177.2037
WMW0013*151	91	105	204.188	C15H24	Bicyclosesquiphellandrene	Terpenoids	54324-03-7	1489	-	-	-	115512.993	112999.5614	111016.2951	118929.495	130510.6573	119726.7706	127456.1776	123497.7925	120194.5854	124610.0637	115011.0102	133970.0594	135997.2571	123759.8642	123105.2936	139322.1548	141422.5552	119356.6316	139122.8575	112582.2656	81000.45919	82265.73387	82093.63933	90232.16821	107360.2775	90648.01598	109320.3769	94182.24072	86692.08257	124133.1871	94998.78523	93511.90606	129973.7319	118353.2469	72131.94885	77302.17489	89662.63355	85818.02212
WMW0003*364	107	161	204.188	C15H24	Naphthalene, 1,2,3,5,6,7,8,8a-octahydro-1,8a-dimethyl-7-(1-methylethenyl)-, [1S-(1.alpha.,7.alpha.,8a.alpha.)]-	Terpenoids	10219-75-7	1494	-	-	-	111402.0544	106820.5433	90374.6571	110278.9088	110315.2409	111638.5747	107797.2868	99798.29289	95859.33553	116193.5363	95240.79965	109553.3039	111004.8312	112862.4258	104551.4966	117834.1465	116541.0635	117050.4774	114664.8491	113635.1576	68717.21227	54878.21581	67531.05758	73336.40557	88707.40047	74756.82605	91515.19408	80281.53992	74002.82525	101210.9285	79687.17574	77964.6996	104335.115	99166.61404	60818.53776	64119.16901	76624.21603	87325.74584
XMW0504*084	119	93	204.188	C15H24	1H-Benzocycloheptene, 2,4a,5,6,7,8-hexahydro-3,5,5,9-tetramethyl-, (R)-	Terpenoids	1461-03-6	1500	-	-	-	87427.51989	97172.57591	95779.29965	61634.81781	109990.9081	101638.8281	82779.14464	63337.55287	84315.97878	87076.31485	84166.03526	97451.32771	96805.39836	90581.45489	95304.82772	103139.9691	105451.0397	100035.1795	101578.1872	101744.1967	55763.66438	61294.06241	60397.16851	58096.2247	80263.72965	62784.67762	82067.79214	71350.75586	66010.34845	88670.58723	69124.2382	69461.09196	90512.67978	75094.47089	53802.02927	52733.39012	67830.7174	78223.79735
D338*084	119	93	204.188	C15H24	.alpha.-Cuprenene	Terpenoids	29621-78-1	1509	-	-	-	87427.51989	97172.57591	95779.29965	61634.81781	109990.9081	101638.8281	82779.14464	63337.55287	84315.97878	87076.31485	84166.03526	97451.32771	96805.39836	90581.45489	95304.82772	103139.9691	105451.0397	100035.1795	101578.1872	101744.1967	55763.66438	61294.06241	60397.16851	58096.2247	80263.72965	62784.67762	82067.79214	71350.75586	66010.34845	88670.58723	69124.2382	69461.09196	90512.67978	75094.47089	53802.02927	52733.39012	67830.7174	78223.79735
XMW0797*083	105	161	204.188	C15H24	Naphthalene, 1,2,4a,5,6,8a-hexahydro-4,7-dimethyl-1-(1-methylethyl)-,[1R-(1.alpha.,4a.alpha.,8a.alpha.)]-	Terpenoids	17627-24-6	1494	-	-	-	103453.3405	84890.48484	83281.17925	104796.4631	93552.27472	102297.0801	72819.04381	92277.41526	87154.71071	90749.60095	82338.13689	95522.36781	98518.26674	109702.7245	87716.03266	100202.3567	101965.5724	106961.5069	100477.5246	101130.7422	56841.1309	57601.77008	57383.8095	63621.42362	75947.87577	63322.60499	78724.31252	67195.82981	60527.2527	88402.255	66937.90408	66657.44937	93436.02418	84662.95308	50690.42432	54651.08258	64159.24255	71911.23952
KMW0447*285	93	69	154.136	C10H18O	3,6-Octadien-1-ol, 3,7-dimethyl-, (Z)-	Terpenoids	5944-20-7	1240	-	-	-	44732.39585	48789.72111	52004.23302	50380.76687	48299.51959	46448.77241	67895.64135	44757.6815	46573.84482	55384.48464	39014.55162	45544.65426	41022.74937	47683.4508	62234.87434	47129.41031	47719.68451	52494.42348	39134.72175	41766.81414	42950.60986	45731.11324	49295.16209	43973.83079	44146.0979	39778.84824	52995.58469	53393.09216	54637.83645	65093.1694	65246.30686	63217.54616	64673.96113	60784.90895	53540.18937	42507.74895	46508.5368	51481.77809
KMW0460*285	93	69	154.136	C10H18O	Geraniol	Terpenoids	106-24-1	1255.609493	sweet, floral, fruity, rose, waxy, citrus	0.0066	C01500	44732.39585	48789.72111	52004.23302	50380.76687	48299.51959	46448.77241	67895.64135	44757.6815	46573.84482	55384.48464	39014.55162	45544.65426	41022.74937	47683.4508	62234.87434	47129.41031	47719.68451	52494.42348	39134.72175	41766.81414	42950.60986	45731.11324	49295.16209	43973.83079	44146.0979	39778.84824	52995.58469	53393.09216	54637.83645	65093.1694	65246.30686	63217.54616	64673.96113	60784.90895	53540.18937	42507.74895	46508.5368	51481.77809
NMW0104*285	93	69	154.136	C10H18O	2,6-Octadien-1-ol, 3,7-dimethyl-	Terpenoids	624-15-7	1260	-	-	C01500	44732.39585	48789.72111	52004.23302	50380.76687	48299.51959	46448.77241	67895.64135	44757.6815	46573.84482	55384.48464	39014.55162	45544.65426	41022.74937	47683.4508	62234.87434	47129.41031	47719.68451	52494.42348	39134.72175	41766.81414	42950.60986	45731.11324	49295.16209	43973.83079	44146.0979	39778.84824	52995.58469	53393.09216	54637.83645	65093.1694	65246.30686	63217.54616	64673.96113	60784.90895	53540.18937	42507.74895	46508.5368	51481.77809
XMW0961*044	95	93	196.146	C12H20O2	Bornyl acetate	Terpenoids	76-49-3	1285	woody, pine, herbal, cedary, spice	0.075	-	50052.37076	46044.44929	48409.18713	49619.3788	49312.2749	48592.60816	46232.29446	45202.36686	48407.18999	47887.26929	47717.66506	47589.27444	46717.55285	46517.1094	40032.07853	48088.92953	49144.54538	47723.97254	43950.76412	49353.90486	47366.02536	46789.42081	42017.63175	46401.90414	52541.90332	49045.48046	50690.6283	49176.37882	52775.57581	52371.72734	50597.50174	52238.01068	52092.9523	53405.23486	55362.86034	50030.96622	39471.83731	49947.15367
KMW0444*279	54	82	150.104	C10H14O	Carvone	Terpenoids	99-49-0	1242	minty, licorice	0.067	-	28795.96023	28047.20094	29446.18878	29998.38952	27571.45784	26240.01097	32504.42699	26027.92757	26443.49469	30364.03909	22205.23367	26941.41156	23192.84563	26690.17787	33699.72564	26170.02574	26429.19592	28662.65044	22103.80782	24564.57084	28016.93581	26427.99275	27708.21268	25327.9114	29352.7211	22708.89479	30293.09187	29338.98607	31016.53652	34389.87861	33439.91145	33384.30576	34397.02581	32923.82637	30468.54738	25406.47645	26317.22782	29734.918
KMW0448*279	54	82	150.104	C10H14O	D-Carvone	Terpenoids	2244-16-8	1246	spice, minty, bread, caraway	0.01	C11383	28795.96023	28047.20094	29446.18878	29998.38952	27571.45784	26240.01097	32504.42699	26027.92757	26443.49469	30364.03909	22205.23367	26941.41156	23192.84563	26690.17787	33699.72564	26170.02574	26429.19592	28662.65044	22103.80782	24564.57084	28016.93581	26427.99275	27708.21268	25327.9114	29352.7211	22708.89479	30293.09187	29338.98607	31016.53652	34389.87861	33439.91145	33384.30576	34397.02581	32923.82637	30468.54738	25406.47645	26317.22782	29734.918
XMW0980*143	119	93	204.188	C15H24	(1R,3aR,4aR,8aR)-1,4,4,6-Tetramethyl-1,2,3,3a,4,4a,7,8-octahydrocyclopenta[1,4]cyclobuta[1,2]benzene	Terpenoids	94482-89-0	1395	-	-	-	50122.47737	46419.51872	29535.43664	28755.8312	29514.16358	19460.37061	39226.01228	25873.0521	29734.85963	21461.65196	27730.80348	30614.43354	29094.75296	28781.87659	23368.685	27339.18109	25002.2005	30197.5912	20534.79268	21823.68983	32199.09829	37827.76306	23477.16531	31633.17832	27781.72931	24403.29748	17336.47161	18076.27007	15050.4931	21273.69177	28630.13509	25918.48721	31025.1541	20508.09292	26966.6175	43828.78754	27339.04271	21382.72151
XMW0131*143	119	93	204.188	C15H24	Di-epi-.alpha.-cedrene	Terpenoids	50894-66-1	1400	-	-	-	50122.47737	46419.51872	29535.43664	28755.8312	29514.16358	19460.37061	39226.01228	25873.0521	29734.85963	21461.65196	27730.80348	30614.43354	29094.75296	28781.87659	23368.685	27339.18109	25002.2005	30197.5912	20534.79268	21823.68983	32199.09829	37827.76306	23477.16531	31633.17832	27781.72931	24403.29748	17336.47161	18076.27007	15050.4931	21273.69177	28630.13509	25918.48721	31025.1541	20508.09292	26966.6175	43828.78754	27339.04271	21382.72151
NMW0034*400	80	69	152.12	C10H16O	Fenchone	Terpenoids	1195-79-5	1096	herbal, cedar leaf, bitter, thuja, camphor, earthy, woody	2.3	C09859	25866.66802	25601.07273	25191.25883	25595.02925	26681.50752	20820.83247	27880.76813	21279.26778	20018.92243	26737.5619	18309.62086	21101.26606	19682.58327	22522.77136	23941.76438	22085.57696	24539.24325	24245.02699	20158.26651	21909.04364	24719.67448	23765.27708	26806.77823	22184.81805	25690.55288	17255.16495	22533.85271	22356.73954	23571.11626	25123.34257	24915.13821	23631.25601	26489.16965	28142.90596	22095.76288	20047.25318	23571.21491	23644.69126
WMW0179*400	80	69	152.12	C10H16O	L-Fenchone	Terpenoids	7787-20-4	1103	camphor, herbal, earthy, woody	0.11	C11387	25866.66802	25601.07273	25191.25883	25595.02925	26681.50752	20820.83247	27880.76813	21279.26778	20018.92243	26737.5619	18309.62086	21101.26606	19682.58327	22522.77136	23941.76438	22085.57696	24539.24325	24245.02699	20158.26651	21909.04364	24719.67448	23765.27708	26806.77823	22184.81805	25690.55288	17255.16495	22533.85271	22356.73954	23571.11626	25123.34257	24915.13821	23631.25601	26489.16965	28142.90596	22095.76288	20047.25318	23571.21491	23644.69126
KMW0459*283	69	84	152.12	C10H16O	2,6-Octadienal, 3,7-dimethyl-, (E)-	Terpenoids	141-27-5	1270	citrus, lemon	0.028	C01499	27314.19935	28847.0695	20698.15888	17172.95835	19093.29704	13752.54993	27659.75635	25446.05369	12003.88431	15724.76163	14648.18648	10700.8582	10896.78785	25589.07597	21511.67075	18445	27054.04897	26705.20953	18716.00517	11637.3734	22686.32988	17470.16586	16417.9946	19761.23496	18474.67367	13009.1757	17042.72593	14532.17814	15065.12032	14911.97253	15937.14877	16181.24902	21134.44252	16173.20782	18513.10341	29887.27331	19348.35683	17236.49331
KMW0603*061	161	105	204.188	C15H24	Germacrene D	Terpenoids	23986-74-5	1481	woody, spice	0.0012	-	32705.16806	31646.87264	30227.68249	31092.95157	32666.96811	32494.46624	28275.58421	33466.84112	32501.18065	34817.64239	28141.97664	33241.80413	33607.49836	35594.67033	29308.09385	34077.57886	33869.62183	34767.78838	32460.20395	34258.98387	18322.03474	18946.52964	18564.38632	17485.19286	24485.20969	22027.6993	26829.61681	24057.02044	21731.68616	31071.96428	23187.95538	22478.0354	30145.83502	29058.09343	18151.54951	14839.58248	18145.47317	24421.28172
WMW0012*061	161	105	204.188	C15H24	(+)-epi-Bicyclosesquiphellandrene	Terpenoids	54274-73-6	1482	-	-	-	32705.16806	31646.87264	30227.68249	31092.95157	32666.96811	32494.46624	28275.58421	33466.84112	32501.18065	34817.64239	28141.97664	33241.80413	33607.49836	35594.67033	29308.09385	34077.57886	33869.62183	34767.78838	32460.20395	34258.98387	18322.03474	18946.52964	18564.38632	17485.19286	24485.20969	22027.6993	26829.61681	24057.02044	21731.68616	31071.96428	23187.95538	22478.0354	30145.83502	29058.09343	18151.54951	14839.58248	18145.47317	24421.28172
XMW0176*061	161	105	204.188	C15H24	Naphthalene, 1,2,4a,5,6,8a-hexahydro-4,7-dimethyl-1-(1-methylethyl)-, (1.alpha.,4a.alpha.,8a.alpha.)-	Terpenoids	31983-22-9	1496	-	-	-	32705.16806	31646.87264	30227.68249	31092.95157	32666.96811	32494.46624	28275.58421	33466.84112	32501.18065	34817.64239	28141.97664	33241.80413	33607.49836	35594.67033	29308.09385	34077.57886	33869.62183	34767.78838	32460.20395	34258.98387	18322.03474	18946.52964	18564.38632	17485.19286	24485.20969	22027.6993	26829.61681	24057.02044	21731.68616	31071.96428	23187.95538	22478.0354	30145.83502	29058.09343	18151.54951	14839.58248	18145.47317	24421.28172
KMW0606*061	161	105	204.188	C15H24	.alpha.-Muurolene	Terpenoids	10208-80-7	1499	woody	-	C20272	32705.16806	31646.87264	30227.68249	31092.95157	32666.96811	32494.46624	28275.58421	33466.84112	32501.18065	34817.64239	28141.97664	33241.80413	33607.49836	35594.67033	29308.09385	34077.57886	33869.62183	34767.78838	32460.20395	34258.98387	18322.03474	18946.52964	18564.38632	17485.19286	24485.20969	22027.6993	26829.61681	24057.02044	21731.68616	31071.96428	23187.95538	22478.0354	30145.83502	29058.09343	18151.54951	14839.58248	18145.47317	24421.28172
XMW0705*403	59	149	222.198	C15H26O	2-Naphthalenemethanol, 1,2,3,4,4a,5,6,8a-octahydro-.alpha.,.alpha.,4a,8-tetramethyl-, [2R-(2.alpha.,4a.alpha.,8a.beta.)]-	Terpenoids	473-16-5	1653	-	-	C09663	4934.816628	5214.220962	5694.2089	8003.804303	8083.657284	4985.018843	9300.601316	5085.832693	8659.57884	4372.596548	8230.857019	8132.071438	9372.74167	8980.953825	6202.943068	6027.912444	5425.659883	8991.605373	5103.479333	4993.754086	5978.012676	3335.30839	5753.045619	7549.43203	6832.250514	5712.877745	5488.810067	5329.006008	5548.770524	6778.563164	6797.636028	9287.011999	6372.637337	2921.203388	0	7281.333759	6734.010414	5497.361651
WMW0025*045	135	150	150.104	C10H14O	Thymol	Terpenoids	89-83-8	1290.982721	herbal, thyme, phenol, medicinal, camphor	0.188	C09908	6992.695798	7865.839208	5866.854831	6152.976359	5627.106339	11452.09236	11830.33337	11414.4586	10708.72877	11152.12697	4629.433574	4527.758809	4432.674106	4316.188057	4440.974715	8052.693381	8626.412761	8331.651674	7251.074615	7286.250211	8714.092883	8009.048723	7151.647936	6985.784414	7149.989765	9561.456384	8755.025706	7440.025124	7413.966464	7142.347687	8170.976903	8071.781796	9254.593136	7305.403087	7176.56263	13144.13338	13455.26399	13280.37705
NMW0121*045	135	150	150.104	C10H14O	Phenol, 2-methyl-5-(1-methylethyl)-	Terpenoids	499-75-2	1302.92656	spice, woody, camphor, thymol	2.29	C09840	6992.695798	7865.839208	5866.854831	6152.976359	5627.106339	11452.09236	11830.33337	11414.4586	10708.72877	11152.12697	4629.433574	4527.758809	4432.674106	4316.188057	4440.974715	8052.693381	8626.412761	8331.651674	7251.074615	7286.250211	8714.092883	8009.048723	7151.647936	6985.784414	7149.989765	9561.456384	8755.025706	7440.025124	7413.966464	7142.347687	8170.976903	8071.781796	9254.593136	7305.403087	7176.56263	13144.13338	13455.26399	13280.37705
NMW0141*052	71	67	170.131	C10H18O2	2,7-Octadiene-1,6-diol, 2,6-dimethyl-, (E)-	Terpenoids	75991-61-6	1339	-	-	-	27178.38907	26723.47584	26066.3862	21886.41606	30735.76965	27671.09427	47401.73347	41928.52097	19477.79658	24719.33821	15734.43891	18734.81698	18040.14373	45945.81598	11420.31881	14352.60711	13171.19051	9752.412369	12020.29222	16220.21117	69002.84039	68257.49016	74338.70631	52699.74621	63675.89269	14183.72363	28641.5421	29160.71917	20238.3925	16660.02283	33717.706	31460.27147	46331.22456	48923.80229	40364.04974	50447.39548	52224.16178	34888.37465
w18*052	71	67	170.131	C10H18O2	2,7-Octadiene-1,6-diol, 2,6-dimethyl-, (Z)-	Terpenoids	103619-06-3	1361	-	-	-	27178.38907	26723.47584	26066.3862	21886.41606	30735.76965	27671.09427	47401.73347	41928.52097	19477.79658	24719.33821	15734.43891	18734.81698	18040.14373	45945.81598	11420.31881	14352.60711	13171.19051	9752.412369	12020.29222	16220.21117	69002.84039	68257.49016	74338.70631	52699.74621	63675.89269	14183.72363	28641.5421	29160.71917	20238.3925	16660.02283	33717.706	31460.27147	46331.22456	48923.80229	40364.04974	50447.39548	52224.16178	34888.37465
NMW0093*140	91	107	150.104	C10H14O	D-Verbenone	Terpenoids	18309-32-5	1228	-	-	-	14385.05603	14781.94042	14859.52815	15449.33647	14052.00498	21729.58923	22337.79569	20371.79851	19738.71629	20318.41528	6078.894277	6798.196767	6201.55381	6939.343628	7048.479596	12408.50245	13648.9614	13687.17402	11656.6992	11266.47497	6583.817884	7113.208779	6752.254771	6762.62636	6933.348493	7551.67008	8474.40115	8184.668506	8663.522659	9976.727072	9391.788398	10115.21829	9406.604454	10410.02809	8318.144699	6263.282448	6493.861437	6491.248829
D431*457	207	161	222.198	C15H26O	(3R,3aR,3bR,4S,7R,7aR)-4-Isopropyl-3,7-dimethyloctahydro-1H-cyclopenta[1,3]cyclopropa[1,2]benzen-3-ol	Terpenoids	38230-60-3	1493	-	-	-	28999.9887	28531.75298	19486.1242	18926.78093	22064.84659	14636.43245	26103.10831	23337.75166	18550.98357	17860.95511	19098.15851	17717.66215	19181.24528	20147.32553	17451.03031	26777.26997	18125.20934	27338.38631	18604.99009	25147.70529	15055.33136	15050.07894	11256.67867	12044.62719	12482.30201	9316.832979	8185.759526	9114.943266	8260.580898	9123.802471	10720.79644	9937.132371	10725.82494	9908.826808	14947.64415	17365.43093	16725.98537	11885.52076
NMW0075*093	93	121	154.136	C10H18O	Cyclohexanol, 1-methyl-4-(1-methylethylidene)-	Terpenoids	586-81-2	1197	terpineol, lilac	-	C17518	6439.170681	6699.54506	6309.481993	6661.605128	6336.95424	7403.509168	7260.148084	6757.753871	6760.867437	6564.544092	5277.935908	4982.897504	4530.215072	5001.157818	4897.294531	5565.495947	6002.922041	5856.020903	4772.891636	5373.433863	5892.40282	5087.371722	4946.131015	5072.746059	5241.34334	4512.950025	4751.318894	5333.900516	5404.063782	5121.327576	4615.211886	4823.793696	4967.887209	4969.826733	4798.665593	4646.816145	4479.732579	4757.315246
WMW0215*018	93	91	136.125	C10H16	.beta.-Ocimene	Terpenoids	13877-91-3	1037	apple, pear, fruity	0.034	-	8336.194679	8498.029547	8519.380011	7258.605385	6744.718008	5776.850139	6203.131824	5759.592737	6361.933935	7236.628102	8273.803448	6306.716038	5618.942743	7750.253117	6777.742322	7812.220196	6289.909251	8878.867516	5616.518885	5706.521209	8131.06884	7663.422482	6691.309923	5006.081443	6184.147849	4988.323171	6008.767379	4199.757348	7641.387787	6856.854374	5653.556006	6074.944229	7516.323888	5640.612786	5178.041999	8112.021897	9106.332241	8395.59642
WMW0040*018	93	91	136.125	C10H16	trans-.beta.-Ocimene	Terpenoids	3779-61-1	1049	sweet, herbal	0.034	C09873	8336.194679	8498.029547	8519.380011	7258.605385	6744.718008	5776.850139	6203.131824	5759.592737	6361.933935	7236.628102	8273.803448	6306.716038	5618.942743	7750.253117	6777.742322	7812.220196	6289.909251	8878.867516	5616.518885	5706.521209	8131.06884	7663.422482	6691.309923	5006.081443	6184.147849	4988.323171	6008.767379	4199.757348	7641.387787	6856.854374	5653.556006	6074.944229	7516.323888	5640.612786	5178.041999	8112.021897	9106.332241	8395.59642
w05*423	69	84	220.183	C15H24O	2,6,10-Dodecatrienal, 3,7,11-trimethyl-	Terpenoids	19317-11-4	1715	floral, minty	-	C03461	7113.686367	6668.104666	4824.261324	7222.909053	8205.40007	3942.055576	6241.860125	6742.893521	7049.416651	7933.536909	8440.049946	7942.949612	10190.28128	7572.22217	5896.974972	11566.45072	6787.177337	12250.19258	12749.56992	15336.4762	3262.971493	2169.235742	2767.525719	3861.489331	3492.726561	1598.400274	1602.772005	1511.941965	1683.263278	1262.719371	2084.432487	2438.451813	2144.421921	2091.269314	2342.988472	2244.847529	2023.395998	2769.928835
KMW0652*380	119	41	222.198	C15H26O	Cubenol	Terpenoids	21284-22-0	1642	spicy, herbal, green, tea	100	-	6358.402667	6323.440744	6923.324641	5933.241779	5599.003839	6239.744065	5291.337635	6384.959754	5330.93172	5309.918375	5825.381628	5577.275413	5961.668959	5957.342573	4622.361086	4912.480438	4051.68412	5273.568395	2784.626212	3499.59201	4273.322406	3912.394796	3847.232737	5295.379151	4711.727361	4137.934272	3803.387125	3663.773993	4498.665126	4284.965881	4216.295322	6063.98019	4068.268067	4921.162468	3816.62808	4181.806176	4322.26658	4934.252184
XMW2462*380	119	41	222.198	C15H26O	Agarospirol	Terpenoids	1460-73-7	1643	-	-	-	6358.402667	6323.440744	6923.324641	5933.241779	5599.003839	6239.744065	5291.337635	6384.959754	5330.93172	5309.918375	5825.381628	5577.275413	5961.668959	5957.342573	4622.361086	4912.480438	4051.68412	5273.568395	2784.626212	3499.59201	4273.322406	3912.394796	3847.232737	5295.379151	4711.727361	4137.934272	3803.387125	3663.773993	4498.665126	4284.965881	4216.295322	6063.98019	4068.268067	4921.162468	3816.62808	4181.806176	4322.26658	4934.252184
KMW0673*380	119	41	222.198	C15H26O	.alpha.-Cadinol	Terpenoids	481-34-5	1653	herbal, woody	-	-	6358.402667	6323.440744	6923.324641	5933.241779	5599.003839	6239.744065	5291.337635	6384.959754	5330.93172	5309.918375	5825.381628	5577.275413	5961.668959	5957.342573	4622.361086	4912.480438	4051.68412	5273.568395	2784.626212	3499.59201	4273.322406	3912.394796	3847.232737	5295.379151	4711.727361	4137.934272	3803.387125	3663.773993	4498.665126	4284.965881	4216.295322	6063.98019	4068.268067	4921.162468	3816.62808	4181.806176	4322.26658	4934.252184
WMW0089*085	69	151	194.167	C13H22O	5,9-Undecadien-2-one, 6,10-dimethyl-	Terpenoids	689-67-8	1452	fresh, rose, leafy, floral, green, magnolia, aldehydic, fruity	-	-	7618.137649	7229.644486	7780.600625	6897.137691	7424.76277	6575.853755	7812.129839	6413.952275	6069.570752	6593.94559	4957.942253	5313.077365	5489.525847	5842.328801	4507.740823	7070.411067	5902.595811	6687.22903	6170.730724	6122.88771	7649.773337	6557.112208	7206.66474	10177.94435	7275.041294	11469.78625	3926.593643	13335.6253	2306.980184	2713.383463	14021.96678	15836.29873	4606.100796	24650.18213	17180.63189	9507.597743	7215.646058	7587.085883
XMW1392*433	91	105	148.125	C11H16	2-Methyl-7-exo-vinylbicyclo[4.2.0]oct-1(2)-ene	Hydrocarbons	107914-89-6	1151	-	-	-	3541.682077	2204.014214	1834.888646	4231.432151	1982.099723	7232.098846	5716.590339	4147.541293	2932.234493	7108.527565	3839.285782	1046.669007	3374.02522	2508.499372	4130.892435	3931.593036	6490.400811	7101.47326	3664.864611	3209.18862	4430.105008	4080.726782	6768.693302	2419.919102	5310.66342	0	6662.822141	6424.935296	6656.730958	8626.687815	8190.650309	4799.400485	10057.68315	9003.447329	5668.817216	0	4763.928734	4795.725269
XMW0239	85	155	184.219	C13H28	Decane, 3-ethyl-3-methyl-	Hydrocarbons	17312-66-2	1251	-	-	-	38042.52178	39140.86299	46694.2004	44377.91318	49472.07579	44357.21653	38800.61786	54985.26293	41230.79517	45970.10972	47811.23696	69769.22818	77310.45039	52591.50352	86789.36254	59454.47597	49964.34488	53578.86406	31888.20202	48809.17429	51319.73469	58970.39545	38016.97813	92961.17686	61870.00828	0	43648.95341	42548.46055	41359.51503	39745.07878	51983.92026	70350.32745	44231.52289	35023.04099	60618.26263	0	46005.00104	49438.85156
XMW0202*261	69	41	138.141	C10H18	cis-2,6-Dimethyl-2,6-octadiene	Hydrocarbons	2492-22-0	997	-	-	-	23081.29201	21208.47111	23651.84601	31062.49455	22636.16759	0	23624.12316	0	0	0	42562.99032	38894.18695	40906.44892	26945.91709	25782.55048	28280.64818	29639.96337	26508.38078	25774.23616	28672.8431	0	0	0	0	0	0	41467.11587	54999.62143	38746.07377	43616.34768	0	0	0	31458.94871	0	0	0	0
KMW0602	57	43	212.25	C15H32	Pentadecane	Hydrocarbons	629-62-9	1499.371788	waxy	13000	C08388	19808.46008	23280.5898	22624.0099	16464.84186	21905.37886	26393.35229	19060.39626	16685.55198	23431.8312	32701.96696	15501.21038	16565.8189	15299.33992	33459.38199	32617.53614	32280.7556	30695.63665	31450.05921	30899.50672	23537.81283	11214.52545	10124.26611	11333.42824	13063.86279	13998.46033	25379.20654	8598.191901	9558.480563	10329.45215	11777.7287	21288.79037	23922.23923	10419.62206	10197.23526	15668.03647	0	11448.97327	12015.03878
WAMW0399*353	83	97	196.219	C14H28	1-Tetradecene	Hydrocarbons	1120-36-1	1392	mild pleasant	2	-	5131.110346	5051.402357	8315.212793	4880.859534	6407.816632	8414.891993	8028.969115	6069.809319	8283.232584	9055.338275	6383.171968	5819.316605	6022.476598	12569.50944	11652.36306	8269.876728	8640.218937	11346.60218	9509.430095	5658.34201	5776.780636	5987.03521	5357.658506	2277.863409	5303.180542	2681.615382	3959.385617	4180.635768	3957.743719	5005.292513	4583.216603	4929.394915	5686.443812	4850.31074	5018.896795	2159.601773	4753.973393	4990.369455
XMW1393	109	95	152.157	C11H20	1-Undecyne	Hydrocarbons	2243-98-3	1095	-	110	-	69916.84444	69817.77446	68710.60336	69745.45101	68790.51919	66571.67866	66329.00434	64450.89258	65364.86822	69193.31122	51431.23643	62764.98862	58329.93278	66856.98895	64697.98979	65753.85623	68080.52002	69323.29084	58409.90459	61963.00448	67251.18982	63157.63166	68742.00622	59414.33258	67766.02771	49507.69995	66366.01708	65570.68417	68176.70747	70058.19651	69450.96059	66302.86262	68736.46803	67770.79485	62076.89837	55306.79216	67108.94859	70370.44041
XMW1330*397	71	85	184.219	C13H28	Dodecane, 3-methyl-	Hydrocarbons	17312-57-1	1271	-	-	-	28740.16346	29602.24216	33014.75785	23060.37968	31492.83965	38019.10435	39151.04662	20423.24761	30361.74218	44470.33236	20472.76379	16984.07714	24586.88318	40301.91213	54144.69926	44400.4899	40272.89369	44914.05284	25258.91706	16823.60577	27832.4048	27603.52233	29263.9849	25511.26606	31028.92489	14307.91437	29639.34668	29970.87469	31346.28874	27881.50428	28307.82841	32772.3207	30034.69643	30083.36901	36579.90773	5753.939626	29487.20999	28686.28283
XMW0371*037	126	85	184.219	C13H28	Nonane, 5-methyl-5-propyl-	Hydrocarbons	17312-75-3	1202	-	-	-	47226.53224	46412.80166	49890.75811	45912.68228	45457.72909	44529.39284	56422.0326	40480.54964	46862.99096	52218.91615	37805.57758	42066.70443	38824.85603	47318.98758	59991.8341	49413.5721	47331.48636	52061.09354	41228.70593	37447.24683	45296.52198	43066.60849	45848.57701	39124.18162	43669.38958	36491.59632	52384.14463	51217.39666	50737.56574	56971.02856	52575.64602	52890.02387	57712.52219	56390.80009	49403.89343	38788.53633	44810.0396	48685.12167
XMW0261	71	99	254.297	C18H38	Heptadecane, 2-methyl-	Hydrocarbons	1560-89-0	1765	-	-	-	23762.76166	27128.26559	20455.51532	24176.70904	30263.28629	15232.16702	25262.11585	23918.7646	26107.47509	27779.71853	33512.46555	30699.76273	38920.55971	25982.03103	22669.05941	40956.68476	24374.27182	47893.2179	45449.25231	55748.78005	16250.88358	10867.7715	14331.88225	19284.45504	17113.43346	7624.850123	6015.871767	6471.425756	7482.350389	5659.09492	8905.914888	11187.40028	9608.016955	9038.964681	9909.568398	10265.40874	10358.99074	13389.74801
WMW0145*425	71	57	184.219	C13H28	Undecane, 4,6-dimethyl-	Hydrocarbons	17312-82-2	1196	-	-	-	43887.55897	43081.50302	49863.98222	45812.48082	43528.99825	50820.11917	85502.396	56036.31817	49337.0712	51570.31478	54491.81607	38312.18368	40318.57577	55975.32826	115711.1817	77288.43044	66890.84589	80570.43695	53211.09891	43829.88762	39674.38354	43933.67149	36518.46532	28464.07933	41661.74414	18711.96426	36061.66288	37295.84736	36071.8296	31832.04912	24073.72584	25270.53327	31219.51309	31524.32122	33015.90019	13533.13568	40131.42624	41454.82808
XMW0242*426	99	85	184.219	C13H28	Undecane, 3,9-dimethyl-	Hydrocarbons	17301-31-4	1240	-	-	-	13400.52963	11859.29329	15979.22848	14783.73604	16338.35227	24081.09469	16717.16845	15347.13024	14986.37742	18983.2341	14932.74876	17072.35198	15410.9719	17535.30405	20865.02918	23363.80841	18351.59386	25672.46841	12786.01334	14708.99148	14688.14804	16514.90385	17987.15428	16341.19343	16510.27557	15363.56021	19399.77439	16226.74914	15862.89807	19575.32319	19649.1561	20826.36977	18732.0266	25108.60827	16871.9603	16880.86614	14449.2394	16215.04249
XMW0108*356	85	71	198.235	C14H30	2,4-Dimethyldodecane	Hydrocarbons	6117-99-3	1313	-	-	-	79231.9463	84229.47106	78134.25649	72986.61015	82614.0908	89030.6049	82386.80374	83837.66699	84749.10092	102364.7947	64300.86944	56990.01445	63274.07591	125428.7477	177842.1907	137016.9617	123316.8174	116956.682	93671.77061	58134.07487	41409.27709	40794.63811	41906.20317	25278.57137	45000.21719	15038.92148	35667.26963	46520.28981	43476.31601	34587.33246	28878.63954	33010.76928	37423.6432	42955.67025	39322.3315	6887.306934	42662.83965	43886.15618
XMW1472	125	55	154.172	C11H22	Cyclohexane, 1-ethyl-2-propyl-	Hydrocarbons	62238-33-9	1099	-	-	-	13962.57292	13039.21969	13300.95419	14739.16434	12971.51573	13504.44469	19129.34857	12131.45718	12983.68043	14568.35084	10664.2178	17395.52545	16099.88529	17016.38552	19846.83799	17078.26775	18841.88129	18448.61059	15014.81923	15932.66096	14250.62895	17369.06894	21133.46269	11530.41022	18940.43722	10469.31501	18319.51483	18250.38048	20076.1051	19684.64581	19966.82796	19153.6559	20502.78732	22032.68715	17818.90649	14326.32595	17372.07131	18271.75775
WMW0126	95	67	124.125	C9H16	1,3-Hexadiene, 3-ethyl-2-methyl-	Hydrocarbons	61142-36-7	1031	nutty	-	-	19310.61607	17975.35718	19558.92537	19388.55171	19560.96589	22805.98338	20903.94681	21570.69977	22060.96091	22348.51928	13686.44534	15873.43746	15852.86831	17625.40125	13411.58042	15437.05395	14120.23063	14549.87267	12175.25837	13096.93274	24549.76454	23452.28086	23828.57311	22072.08239	24407.31434	8488.298884	9668.986929	9734.953611	11563.06674	11135.36897	14816.33286	13496.53274	16280.1059	15180.13492	13869.1135	18857.47039	20861.28743	17903.5792
XMW0241*041	57	71	184.219	C13H28	Undecane, 4,8-dimethyl-	Hydrocarbons	17301-33-6	1212	-	-	-	10800.39925	11676.11646	11518.46892	10642.2453	11491.25944	11919.38621	12922.65106	11478.55391	10872.89549	11760.72617	11134.29664	10700.58002	10445.21845	10458.78729	17760.44067	12822.34696	11607.08348	13549.68005	9947.04354	8403.019391	14079.53023	14797.27913	13946.27448	16493.16246	13182.91497	6546.013728	13787.22487	13070.36272	13824.73566	11957.74359	10450.60935	12621.18982	12174.11129	11758.47966	13442.47074	3222.769702	14042.02202	13824.78118
XMW0218	57	71	254.297	C18H38	Hexadecane, 7,9-dimethyl-	Hydrocarbons	21164-95-4	1679	-	-	-	7943.075353	9664.05273	6958.854618	7119.612866	9446.969672	5829.708798	6758.305628	8288.498797	7493.694953	7822.47063	7519.770611	7844.212318	8153.412282	8332.627801	6164.80204	10209.27341	7161.127304	9280.581814	9908.282985	10728.68352	7837.75195	5546.765698	5830.743701	7590.447048	7345.481049	3553.657599	3549.28752	3973.632875	4253.130129	3913.900489	4481.356344	5641.741218	6042.368753	4965.2805	5247.798523	3903.256579	5196.366193	6745.099849
XMW0109*397	71	85	184.219	C13H28	Dodecane, 4-methyl-	Hydrocarbons	6117-97-1	1259	-	-	-	28740.16346	29602.24216	33014.75785	23060.37968	31492.83965	38019.10435	39151.04662	20423.24761	30361.74218	44470.33236	20472.76379	16984.07714	24586.88318	40301.91213	54144.69926	44400.4899	40272.89369	44914.05284	25258.91706	16823.60577	27832.4048	27603.52233	29263.9849	25511.26606	31028.92489	14307.91437	29639.34668	29970.87469	31346.28874	27881.50428	28307.82841	32772.3207	30034.69643	30083.36901	36579.90773	5753.939626	29487.20999	28686.28283
XMW0437	67	136	136.125	C10H16	1,5-Cyclooctadiene, 1,6-dimethyl-	Hydrocarbons	3760-13-2	1070	-	-	-	597.2275881	640.0818637	585.3479949	573.5891714	574.1671349	1285.059194	1294.932878	1322.69393	1236.30299	1434.061215	63.77693095	89.54630089	79.78042282	68.33096884	79.3055133	0	0	0	0	0	0	0	0	0	0	83.98308641	118.626565	109.2411722	96.81801271	89.69786199	119.7809341	135.3664104	139.1115241	129.9253265	130.4651828	0	0	0
XMW0724	79	95	162.141	C12H18	Albene	Hydrocarbons	38451-64-8	1159	-	-	-	9491.710495	9297.726999	9071.829686	8896.995876	8518.029907	8148.870879	10120.57417	8610.158308	7874.990786	10237.38851	5322.369868	8526.225434	7691.093444	7362.42631	9053.346604	8877.955628	9465.000571	9481.609062	9592.693743	8271.11566	9602.989557	10388.72639	9382.551687	8998.992624	10702.12676	5099.601119	6489.658444	5306.110914	6655.32098	6575.205044	7908.911673	6160.634474	9326.812932	7992.881547	5855.953213	6973.064518	8017.313313	8127.203682
XMW0199	71	57	240.282	C17H36	Hexadecane, 4-methyl-	Hydrocarbons	25117-26-4	1659	-	-	-	7633.060234	6697.052535	5932.726422	7022.25568	7523.381932	4341.87966	5764.627711	7185.273729	5616.672902	7169.170624	6505.441142	7651.666353	8418.293043	6825.632535	6269.042399	7280.290053	5716.840625	6678.625623	7375.157669	9706.655814	6506.643596	4997.996996	3715.150848	7094.256373	7391.707213	3342.778193	3425.983692	3906.77082	4164.967322	4175.957063	4166.629975	5337.345882	5544.518953	3520.130157	5492.94244	2828.168879	4738.728074	6117.715053
KMW0208	57	43	142.172	C10H22	Decane	Hydrocarbons	124-18-5	1000	alkane	10	-	9788.746018	13282.43284	9563.401952	11560.15511	10170.38387	9836.060622	11887.41065	10686.69768	9832.704439	9756.61153	11487.1739	10125.20265	11126.56785	9241.324946	14496.29814	11167.15826	10296.91645	10919.60846	10891.16926	12630.81086	9446.930686	9842.423959	10355.43124	11566.58719	10951.94183	0	8859.159405	9746.326167	8481.181102	8156.837007	10721.13457	10148.11179	8391.012465	8830.41207	11377.16333	0	9644.230377	8602.549976
XMW0204	85	197	226.266	C16H34	Dodecane, 5,8-diethyl-	Hydrocarbons	24251-86-3	1572	-	-	-	38624.32893	38674.83116	40541.82089	32363.02022	44161.62038	43659.96606	36974.92039	39376.68095	35402.36552	54959.46512	33472.0618	40551.23438	35724.73174	59367.85255	56344.71585	56355.16766	53382.66699	51793.87101	60222.67651	58205.82264	31259.986	31692.57888	20650.53799	7776.389231	14084.3497	7900.126514	22748.65827	22199.0926	18999.14066	17282.27319	9252.28518	9269.050033	14986.98144	14012.70569	10511.6984	8637.59941	24238.65897	23931.15502
WMW0214	84	57	156.188	C11H24	Nonane, 4,5-dimethyl-	Hydrocarbons	17302-23-7	1046	-	-	-	12734.40333	29242.50953	12370.1075	7414.856969	13380.61937	7615.467218	14100.67528	8161.698924	12387.39036	12919.40402	10914.34	11108.86252	12277.52724	11220.71349	16774.47586	13377.17057	11905.52079	13368.29332	10664.31322	8021.262688	6978.903375	6303.221147	7725.036396	7571.357545	7105.15466	4478.862582	10678.61067	11213.59113	11064.41495	10592.18151	7387.432066	6985.991765	10788.87987	11296.09764	6724.166683	0	6476.482124	9653.900389
KMW0488	57	43	184.219	C13H28	Tridecane	Hydrocarbons	629-50-5	1309	alkane	0.042	C13834	8127.742627	7790.365962	8952.218872	5934.786441	9571.036198	11144.40469	10444.8868	6007.072503	9801.578897	14897.12151	5430.378431	5342.993645	4876.053158	13952.52578	17389.65046	16539.15328	13997.90621	16356.17013	9089.636355	5101.860575	8668.199293	8722.812108	8858.118684	6352.724457	9490.832235	3458.483171	9120.460059	8406.590081	7593.132926	9601.411091	6690.482094	7332.197784	9024.141846	9201.596398	9077.975293	0	8926.844262	9039.128488
XMW0238*041	57	71	184.219	C13H28	Undecane, 4,4-dimethyl-	Hydrocarbons	17312-68-4	1216	-	-	-	10800.39925	11676.11646	11518.46892	10642.2453	11491.25944	11919.38621	12922.65106	11478.55391	10872.89549	11760.72617	11134.29664	10700.58002	10445.21845	10458.78729	17760.44067	12822.34696	11607.08348	13549.68005	9947.04354	8403.019391	14079.53023	14797.27913	13946.27448	16493.16246	13182.91497	6546.013728	13787.22487	13070.36272	13824.73566	11957.74359	10450.60935	12621.18982	12174.11129	11758.47966	13442.47074	3222.769702	14042.02202	13824.78118
XMW0499	57	71	184.219	C13H28	Undecane, 3,4-dimethyl-	Hydrocarbons	17312-78-6	1247	-	-	-	11074.47109	11005.88861	12507.56448	10707.70855	13187.1273	13082.3549	11305.34871	12195.77786	11180.3705	12577.35839	11874.79735	10055.85343	9657.967406	12992.0688	20385.57085	13256.99616	12064.43016	14167.57791	9347.649755	9774.294656	12034.246	11400.07501	10650.09334	10932.85917	12518.44554	5218.7962	11603.43962	11577.7115	12227.16056	11912.20171	10986.31819	11929.99752	12118.56818	12411.06954	12148.44548	0	12118.92702	13028.62339
KMW0551	70	43	198.235	C14H30	Tetradecane	Hydrocarbons	629-59-4	1408	mild, waxy	10	-	8901.224316	9546.43011	9909.202247	6273.854681	10869.17629	10982.39489	8746.496931	6683.190621	8277.145625	11888.09152	6183.804133	5833.834736	5952.102861	11692.28191	14482.08765	11180.32883	10893.06667	10338.26083	9764.093482	6335.856194	7849.290097	7779.382996	6929.51761	2942.189177	7864.720645	6253.033589	7582.641613	7434.833035	7486.491544	7482.593028	7645.352234	9138.54753	8053.803401	7543.944327	8815.917659	2078.883636	8245.844431	8165.760946
WMW0144	125	55	238.266	C17H34	1-Heptadecene	Hydrocarbons	6765-39-5	1692	-	8	-	3474.262717	3545.590944	2612.819591	2986.278965	3998.395423	2549.501788	2828.554534	3306.980091	3120.943321	3372.070834	3336.046806	3755.186208	3787.195805	3167.568543	2713.856704	4420.129978	2867.764021	4344.5798	4443.188178	4869.383179	2994.532485	2014.037719	2178.295412	2800.235115	2552.155666	1524.582722	1368.534498	1273.614507	1612.896633	1423.018138	1713.04074	2102.715032	2034.423495	1782.042884	1874.709135	1488.841234	2094.630598	2249.122578
XMW0367*425	71	57	184.219	C13H28	Undecane, 2,4-dimethyl-	Hydrocarbons	17312-80-0	1208	-	-	-	43887.55897	43081.50302	49863.98222	45812.48082	43528.99825	50820.11917	85502.396	56036.31817	49337.0712	51570.31478	54491.81607	38312.18368	40318.57577	55975.32826	115711.1817	77288.43044	66890.84589	80570.43695	53211.09891	43829.88762	39674.38354	43933.67149	36518.46532	28464.07933	41661.74414	18711.96426	36061.66288	37295.84736	36071.8296	31832.04912	24073.72584	25270.53327	31219.51309	31524.32122	33015.90019	13533.13568	40131.42624	41454.82808
XMW0941*433	91	105	148.125	C11H16	exo-7-(trans-1-Propenyl)bicyclo[4.2.0]oct-1(2)-ene	Hydrocarbons	107983-42-6	1172	-	-	-	3541.682077	2204.014214	1834.888646	4231.432151	1982.099723	7232.098846	5716.590339	4147.541293	2932.234493	7108.527565	3839.285782	1046.669007	3374.02522	2508.499372	4130.892435	3931.593036	6490.400811	7101.47326	3664.864611	3209.18862	4430.105008	4080.726782	6768.693302	2419.919102	5310.66342	0	6662.822141	6424.935296	6656.730958	8626.687815	8190.650309	4799.400485	10057.68315	9003.447329	5668.817216	0	4763.928734	4795.725269
w45*353	83	97	196.219	C14H28	2-Tetradecene, (E)-	Hydrocarbons	35953-54-9	1406	-	-	-	5131.110346	5051.402357	8315.212793	4880.859534	6407.816632	8414.891993	8028.969115	6069.809319	8283.232584	9055.338275	6383.171968	5819.316605	6022.476598	12569.50944	11652.36306	8269.876728	8640.218937	11346.60218	9509.430095	5658.34201	5776.780636	5987.03521	5357.658506	2277.863409	5303.180542	2681.615382	3959.385617	4180.635768	3957.743719	5005.292513	4583.216603	4929.394915	5686.443812	4850.31074	5018.896795	2159.601773	4753.973393	4990.369455
XMW0586*397	71	85	184.219	C13H28	Dodecane, 5-methyl-	Hydrocarbons	17453-93-9	1255	-	-	-	28740.16346	29602.24216	33014.75785	23060.37968	31492.83965	38019.10435	39151.04662	20423.24761	30361.74218	44470.33236	20472.76379	16984.07714	24586.88318	40301.91213	54144.69926	44400.4899	40272.89369	44914.05284	25258.91706	16823.60577	27832.4048	27603.52233	29263.9849	25511.26606	31028.92489	14307.91437	29639.34668	29970.87469	31346.28874	27881.50428	28307.82841	32772.3207	30034.69643	30083.36901	36579.90773	5753.939626	29487.20999	28686.28283
XMW0577*037	126	85	184.219	C13H28	Nonane, 5-(2-methylpropyl)-	Hydrocarbons	62185-53-9	1180	-	-	-	47226.53224	46412.80166	49890.75811	45912.68228	45457.72909	44529.39284	56422.0326	40480.54964	46862.99096	52218.91615	37805.57758	42066.70443	38824.85603	47318.98758	59991.8341	49413.5721	47331.48636	52061.09354	41228.70593	37447.24683	45296.52198	43066.60849	45848.57701	39124.18162	43669.38958	36491.59632	52384.14463	51217.39666	50737.56574	56971.02856	52575.64602	52890.02387	57712.52219	56390.80009	49403.89343	38788.53633	44810.0396	48685.12167
XMW0591*037	126	85	184.219	C13H28	Nonane, 2-methyl-5-propyl-	Hydrocarbons	31081-17-1	1190	-	-	-	47226.53224	46412.80166	49890.75811	45912.68228	45457.72909	44529.39284	56422.0326	40480.54964	46862.99096	52218.91615	37805.57758	42066.70443	38824.85603	47318.98758	59991.8341	49413.5721	47331.48636	52061.09354	41228.70593	37447.24683	45296.52198	43066.60849	45848.57701	39124.18162	43669.38958	36491.59632	52384.14463	51217.39666	50737.56574	56971.02856	52575.64602	52890.02387	57712.52219	56390.80009	49403.89343	38788.53633	44810.0396	48685.12167
XMW0965*143	119	93	204.188	C15H24	(1S,5S)-2-Methyl-5-((R)-6-methylhept-5-en-2-yl)bicyclo[3.1.0]hex-2-ene	Hydrocarbons	159407-35-9	1394	-	-	-	50122.47737	46419.51872	29535.43664	28755.8312	29514.16358	19460.37061	39226.01228	25873.0521	29734.85963	21461.65196	27730.80348	30614.43354	29094.75296	28781.87659	23368.685	27339.18109	25002.2005	30197.5912	20534.79268	21823.68983	32199.09829	37827.76306	23477.16531	31633.17832	27781.72931	24403.29748	17336.47161	18076.27007	15050.4931	21273.69177	28630.13509	25918.48721	31025.1541	20508.09292	26966.6175	43828.78754	27339.04271	21382.72151
XMW0602*425	71	57	184.219	C13H28	Undecane, 5,7-dimethyl-	Hydrocarbons	17312-83-3	1190	-	-	-	43887.55897	43081.50302	49863.98222	45812.48082	43528.99825	50820.11917	85502.396	56036.31817	49337.0712	51570.31478	54491.81607	38312.18368	40318.57577	55975.32826	115711.1817	77288.43044	66890.84589	80570.43695	53211.09891	43829.88762	39674.38354	43933.67149	36518.46532	28464.07933	41661.74414	18711.96426	36061.66288	37295.84736	36071.8296	31832.04912	24073.72584	25270.53327	31219.51309	31524.32122	33015.90019	13533.13568	40131.42624	41454.82808
XMW0415*425	71	57	184.219	C13H28	Undecane, 6,6-dimethyl-	Hydrocarbons	17312-76-4	1202	-	-	-	43887.55897	43081.50302	49863.98222	45812.48082	43528.99825	50820.11917	85502.396	56036.31817	49337.0712	51570.31478	54491.81607	38312.18368	40318.57577	55975.32826	115711.1817	77288.43044	66890.84589	80570.43695	53211.09891	43829.88762	39674.38354	43933.67149	36518.46532	28464.07933	41661.74414	18711.96426	36061.66288	37295.84736	36071.8296	31832.04912	24073.72584	25270.53327	31219.51309	31524.32122	33015.90019	13533.13568	40131.42624	41454.82808
XMW0612*425	71	57	184.219	C13H28	Undecane, 4,7-dimethyl-	Hydrocarbons	17301-32-5	1207	-	-	-	43887.55897	43081.50302	49863.98222	45812.48082	43528.99825	50820.11917	85502.396	56036.31817	49337.0712	51570.31478	54491.81607	38312.18368	40318.57577	55975.32826	115711.1817	77288.43044	66890.84589	80570.43695	53211.09891	43829.88762	39674.38354	43933.67149	36518.46532	28464.07933	41661.74414	18711.96426	36061.66288	37295.84736	36071.8296	31832.04912	24073.72584	25270.53327	31219.51309	31524.32122	33015.90019	13533.13568	40131.42624	41454.82808
XMW0943*425	71	57	184.219	C13H28	Undecane, 3,5-dimethyl-	Hydrocarbons	17312-81-1	1207	-	-	-	43887.55897	43081.50302	49863.98222	45812.48082	43528.99825	50820.11917	85502.396	56036.31817	49337.0712	51570.31478	54491.81607	38312.18368	40318.57577	55975.32826	115711.1817	77288.43044	66890.84589	80570.43695	53211.09891	43829.88762	39674.38354	43933.67149	36518.46532	28464.07933	41661.74414	18711.96426	36061.66288	37295.84736	36071.8296	31832.04912	24073.72584	25270.53327	31219.51309	31524.32122	33015.90019	13533.13568	40131.42624	41454.82808
XMW0502*426	99	85	184.219	C13H28	Undecane, 3,8-dimethyl-	Hydrocarbons	17301-30-3	1228	-	-	-	13400.52963	11859.29329	15979.22848	14783.73604	16338.35227	24081.09469	16717.16845	15347.13024	14986.37742	18983.2341	14932.74876	17072.35198	15410.9719	17535.30405	20865.02918	23363.80841	18351.59386	25672.46841	12786.01334	14708.99148	14688.14804	16514.90385	17987.15428	16341.19343	16510.27557	15363.56021	19399.77439	16226.74914	15862.89807	19575.32319	19649.1561	20826.36977	18732.0266	25108.60827	16871.9603	16880.86614	14449.2394	16215.04249
XMW0420*426	99	85	184.219	C13H28	Undecane, 2,9-dimethyl-	Hydrocarbons	17301-26-7	1233	-	-	-	13400.52963	11859.29329	15979.22848	14783.73604	16338.35227	24081.09469	16717.16845	15347.13024	14986.37742	18983.2341	14932.74876	17072.35198	15410.9719	17535.30405	20865.02918	23363.80841	18351.59386	25672.46841	12786.01334	14708.99148	14688.14804	16514.90385	17987.15428	16341.19343	16510.27557	15363.56021	19399.77439	16226.74914	15862.89807	19575.32319	19649.1561	20826.36977	18732.0266	25108.60827	16871.9603	16880.86614	14449.2394	16215.04249
XMW0422*356	85	71	198.235	C14H30	3,5-Dimethyldodecane	Hydrocarbons	107770-99-0	1318	-	-	-	79231.9463	84229.47106	78134.25649	72986.61015	82614.0908	89030.6049	82386.80374	83837.66699	84749.10092	102364.7947	64300.86944	56990.01445	63274.07591	125428.7477	177842.1907	137016.9617	123316.8174	116956.682	93671.77061	58134.07487	41409.27709	40794.63811	41906.20317	25278.57137	45000.21719	15038.92148	35667.26963	46520.28981	43476.31601	34587.33246	28878.63954	33010.76928	37423.6432	42955.67025	39322.3315	6887.306934	42662.83965	43886.15618
XMW0110*356	85	71	198.235	C14H30	Dodecane, 4,6-dimethyl-	Hydrocarbons	61141-72-8	1325	-	-	-	79231.9463	84229.47106	78134.25649	72986.61015	82614.0908	89030.6049	82386.80374	83837.66699	84749.10092	102364.7947	64300.86944	56990.01445	63274.07591	125428.7477	177842.1907	137016.9617	123316.8174	116956.682	93671.77061	58134.07487	41409.27709	40794.63811	41906.20317	25278.57137	45000.21719	15038.92148	35667.26963	46520.28981	43476.31601	34587.33246	28878.63954	33010.76928	37423.6432	42955.67025	39322.3315	6887.306934	42662.83965	43886.15618
XMW0243*041	57	71	184.219	C13H28	Undecane, 2,5-dimethyl-	Hydrocarbons	17301-22-3	1210	-	-	-	10800.39925	11676.11646	11518.46892	10642.2453	11491.25944	11919.38621	12922.65106	11478.55391	10872.89549	11760.72617	11134.29664	10700.58002	10445.21845	10458.78729	17760.44067	12822.34696	11607.08348	13549.68005	9947.04354	8403.019391	14079.53023	14797.27913	13946.27448	16493.16246	13182.91497	6546.013728	13787.22487	13070.36272	13824.73566	11957.74359	10450.60935	12621.18982	12174.11129	11758.47966	13442.47074	3222.769702	14042.02202	13824.78118
XMW0414*041	57	71	184.219	C13H28	Undecane, 2,6-dimethyl-	Hydrocarbons	17301-23-4	1210	-	-	-	10800.39925	11676.11646	11518.46892	10642.2453	11491.25944	11919.38621	12922.65106	11478.55391	10872.89549	11760.72617	11134.29664	10700.58002	10445.21845	10458.78729	17760.44067	12822.34696	11607.08348	13549.68005	9947.04354	8403.019391	14079.53023	14797.27913	13946.27448	16493.16246	13182.91497	6546.013728	13787.22487	13070.36272	13824.73566	11957.74359	10450.60935	12621.18982	12174.11129	11758.47966	13442.47074	3222.769702	14042.02202	13824.78118
XMW0609*041	57	71	184.219	C13H28	Undecane, 3,6-dimethyl-	Hydrocarbons	17301-28-9	1210	-	-	-	10800.39925	11676.11646	11518.46892	10642.2453	11491.25944	11919.38621	12922.65106	11478.55391	10872.89549	11760.72617	11134.29664	10700.58002	10445.21845	10458.78729	17760.44067	12822.34696	11607.08348	13549.68005	9947.04354	8403.019391	14079.53023	14797.27913	13946.27448	16493.16246	13182.91497	6546.013728	13787.22487	13070.36272	13824.73566	11957.74359	10450.60935	12621.18982	12174.11129	11758.47966	13442.47074	3222.769702	14042.02202	13824.78118
QWMW1275	113	55	170.131	C10H18O2	2-Oxepanone, 7-butyl-	Ketone	5579-78-2	1414	sweet, creamy, tonka	-	-	5852.441882	5894.129959	5750.095219	6129.682941	5997.481404	5605.199343	5941.267122	6084.196673	5627.521147	6523.933856	5987.842787	5766.689596	5170.99269	6301.036877	7324.863755	6077.717861	5993.149685	6003.370641	6029.450394	4973.672629	6210.361516	7103.511066	6920.727758	2292.508896	7834.023834	4806.279009	5698.05671	8221.481348	4686.479314	5845.828135	5904.070773	7268.845658	7325.630535	6642.278373	7034.393213	0	6549.332207	6881.90718
QWMW0001	44	70	113.084	C6H11NO	2-Piperidinone, 6-methyl-	Ketone	4775-98-8	1194	minty	-	-	5478.903648	4958.53341	5052.250946	5632.289045	5380.266351	5258.087944	6996.590057	4164.371612	5751.316809	4831.157903	0	0	4488.150738	4781.221617	7017.602659	5908.447202	6148.641024	6864.960627	5165.658937	0	4901.087484	5732.922155	0	0	0	0	6276.329111	5965.086116	5903.025364	5759.725242	5553.687005	7037.360175	5293.659039	6480.0151	5282.578239	0	6239.311535	5890.472238
D226	58	43	184.183	C12H24O	2-Dodecanone	Ketone	6175-49-1	1395	fruity, citrus, floral, orange	0.042	C14996	6989.679038	6757.22002	7188.955241	5523.711991	7162.786557	8519.441817	8165.700117	4972.3003	9069.373875	7621.313963	4799.148064	5368.973444	5087.324039	11146.65673	14762.10526	11104.16117	11194.42835	9678.112097	7794.684336	6009.894164	4973.69386	5634.895199	3807.812908	3057.152142	4207.883551	4760.611231	4348.544768	5405.221149	4362.218059	6214.6611	4605.471312	4467.557959	4815.327343	4219.116087	5517.376543	3842.614491	5161.063346	4302.107613
XMW0276	112	55	112.089	C7H12O	4-Hexen-3-one, 5-methyl-	Ketone	13905-10-7	1080	-	-	-	3870.353259	4583.715438	5332.703477	3001.287663	0	0	0	2708.31006	0	2686.549818	6118.165942	2027.410962	2998.695093	0	0	0	0	0	5372.531674	1888.793935	2949.726259	2578.605751	2793.108065	2126.234466	2511.036876	3277.802823	6710.094251	5486.149928	3440.963379	3876.896828	4831.398097	3855.438715	6644.904462	7921.641698	3890.986947	2837.188148	3118.548236	2344.343164
KMW0378*036	119	91	134.073	C9H10O	Ethanone, 1-(4-methylphenyl)-	Ketone	122-00-9	1183	green, pea, bell pepper, galbanum	0.021	-	7628.454259	7415.851612	6863.688109	5945.35756	4993.79566	7279.119039	7472.253845	6698.509381	4379.276899	7508.005632	3855.239011	5519.791925	3765.14643	5213.917213	7505.191687	7168.455256	7487.586729	7427.316026	5374.334928	4660.442137	4746.047216	4816.586931	6261.824609	5335.353843	4986.249623	3567.331201	4898.923123	5672.016389	6833.694561	6035.379237	3612.314476	4720.326862	5027.481692	6093.860421	5212.661389	6226.754894	5350.292218	5662.388145
XMW0713	82	110	110.073	C7H10O	2-Cyclohexen-1-one, 3-methyl-	Ketone	1193-18-6	1061	nutty, caramel, phenol, cherry	-	-	435309.6002	701858.8631	737597.9884	451825.2767	719987.5863	611690.9578	574977.2102	643780.5569	427923.3093	426105.8646	617949.2167	664668.1265	628353.7988	659544.828	597842.0498	709471.184	716225.3866	722014.8817	654520.7833	691591.2002	448440.297	705111.7026	463953.6222	425741.2756	682910.2637	664218.9563	684420.0903	705324.3527	755526.5423	773577.6249	649521.2398	635097.411	654532.4143	656209.5619	683590.899	561750.1337	595894.9472	594668.6562
D375	191	135	206.167	C14H22O	4H-Inden-4-one, 1,2,3,5,6,7-hexahydro-1,1,2,3,3-pentamethyl-	Ketone	33704-61-9	1508	rich, spicy, musky, woody, clean	-	-	662728.7725	822413.2221	559011.9328	542660.6706	622400.0867	402000.2739	775920.0955	523793.8113	520568.6679	503200.3135	554982.7948	516104.1186	558787.9283	538978.2028	497934.8089	757635.5639	518730.5052	634188.98	536684.4479	746581.2784	447138.5634	417624.6129	327765.5074	350992.5579	364666.9124	257599.1723	224140.7756	258340.1294	226303.5739	253354.8112	325293.808	291880.4548	299983.3587	273538.953	346113.5851	494729.3447	477504.0296	450598.1811
XMW0462	164	79	164.12	C11H16O	2-Cyclopenten-1-one, 3-methyl-2-(2-pentenyl)-, (Z)-	Ketone	488-10-8	1395	woody, herbal, floral, spicy, jasmin, celery	0.00026	C08490	434029.2755	409712.0108	178879.8359	244503.7025	248314.6306	171020.7026	332318.2468	210143.237	241848.7564	173806.8507	256782.3793	298259.0247	213232.6328	265926.5879	196513.1418	232447.7443	211959.2208	254838.3045	184169.3785	196174.7331	328437.4077	334120.3514	207272.0629	290455.602	228758.6948	132012.9035	148405.7683	165020.3972	129380.8755	177644.7543	152965.4092	211879.4015	293475.9114	110346.9927	236933.6639	284906.4401	231004.783	166467.1588
GMW0158	111	41	154.136	C10H18O	3-Decen-2-one	Ketone	10519-33-2	1233	fatty, green, fruity, apple, earthy, jasmin	-	-	146611.3787	145356.9133	151167.2942	146794.725	144564.5891	138260.5694	165447.0082	130107.3216	137235.3995	154611.8333	123547.7586	142157.6307	129293.8647	142641.5558	144879.8183	130063.1551	121403.9379	124353.02	117815.8521	124875.109	133775.4241	127455.3757	133577.0388	121116.3204	134094.2065	123960.7693	138810.2392	138955.2077	141939.9665	148886.1852	145740.6728	143930.2654	162397.7748	149224.3253	133062.0004	121740.2069	130855.7118	144233.4996
NMW0063	59	87	87.032	C3H5NO2	Oxazolidin-2-one	Ketone	497-25-6	1164	-	-	C06695	259926.6948	252684.1388	252271.5438	256546.7459	247808.4457	252804.3803	253165.0028	255911.6991	251924.6238	264051.9246	213206.3666	249107.5913	249750.0835	256617.6979	260230.0607	253581.9039	241045.1482	256322.2873	219387.0968	260570.663	240139.5765	251916.9557	256136.3943	250489.886	261569.3827	50293.98356	53263.1509	52455.76916	67370.82772	63588.17484	63143.80915	58079.34917	104993.7751	75918.82181	46785.93299	189506.1292	222969.8629	233592.2383
YZMW0569*197	55	57	112.052	C6H8O2	1,4-Cyclohexanedione	Ketone	637-88-7	1058	-	670	C08063	0	0	0	0	0	9152.102613	9761.477364	0	9414.000938	11270.9604	9811.647736	10415.33727	10997.32195	9732.66854	9371.384111	8238.11401	9712.447965	10184.95114	8677.004356	9849.118349	13889.51815	12174.59199	11945.09834	13480.31741	12973.33297	12916.49984	11085.09571	12559.98817	12802.13976	14022.75653	14926.6645	14153.57228	13290.01213	12862.49351	12402.88095	13288.80653	10799.04953	11912.36712
KMW0383	97	57	142.063	C7H10O3	2(5H)-Furanone, 5-ethyl-3-hydroxy-4-methyl-	Ketone	698-10-2	1195	sweet, fruity, caramel, maple, fenugreek, brown, sugar, nutty, chicory, praline, butterscotch	2.00E-06	-	166149.6712	143308.3554	169690.6209	148246.0623	160276.658	151230.3177	173793.5138	124246.487	153513.8322	178799.7098	111953.2267	138546.8308	124665.7463	141932.3563	166973.2352	158535.4328	160561.2187	167463.3054	126704.254	134232.626	144756.8694	147898.5291	162469.0877	128246.9099	142883.4666	128207.6586	174084.7095	176259.1129	179919.905	172752.5295	178000.4094	182715.988	177911.8247	178456.5075	171245.3278	140865.6246	159958.2281	169664.6696
KMW0280*139	95	43	124.089	C8H12O	3,5-Octadien-2-one	Ketone	38284-27-4	1091	fruity, fatty, mushroom	-	-	166279.4168	167450.8071	164840.3468	167416.5926	165434.0858	159245.5819	158161.3172	154487.5548	156439.7698	167655.1399	122076.002	147905.2155	136762.4785	159994.6098	149436.7598	157089.3733	165434.0918	165544.0816	130931.3074	149963.007	162334.6484	153157.2147	166643.8236	141267.6992	162889.3083	116975.8113	156411.3435	154026.6929	164652.5619	166634.1547	165717.2114	163527.1918	164638.4206	160423.3381	151353.7546	122195.1823	147416.8984	155842.4956
NMW0406	106	78	207.101	C10H13N3O2	4-(N-Nitroso-N-methylamino)-1-(3-pyridyl)-1-butanone	Ketone	64091-91-4	1943	-	-	C16453	34371.06194	38155.06443	30912.78975	34770.12217	31367.22015	19136.3533	24830.95876	18987.44959	19511.73577	15570.49372	40206.5778	45759.74188	47943.11107	33849.03913	29181.0595	33066.44812	35258.43297	32527.93621	47045.36088	32745.98513	47955.5172	42700.4159	47187.61188	39928.03533	45157.12945	6555.446832	3792.237335	3262.448577	1843.144381	2729.819474	2792.392129	7284.076766	3515.857958	3130.232156	4004.381812	30418.57578	42005.45301	42036.15528
NMW0212	133	104	133.053	C8H7NO	2H-Indol-2-one, 1,3-dihydro-	Ketone	59-48-3	1477.815895	-	-	C12312	155096.2265	92482.45896	88396.57314	164450.375	135994.767	88982.514	116806.9552	167682.3807	155051.7397	99973.37261	121364.1015	138012.1016	139925.7571	159657.0596	127371.1247	99207.63931	98414.99355	154026.8269	144000.0374	89409.59765	79090.92924	80597.18627	81178.78294	90030.17525	109763.6853	89262.84107	111202.0924	95691.75991	82257.06274	126271.5236	88558.19654	94223.57861	132459.4731	119990.1774	71014.21107	76162.70715	92760.20058	106327.516
QWMW0607	85	113	142.136	C9H18O	3-Nonanone	Ketone	925-78-0	1090	caramel, spicy, sweet	0.017	-	63137.13746	58711.84099	60071.57455	66476.38999	57741.18617	59378.76173	57291.87593	60303.95247	61416.38294	69299.85559	46166.31039	59865.59573	62739.69527	49144.62289	45174.39597	54560.55747	58860.71668	61139.24186	47507.80246	52263.13496	67760.40601	59281.50217	64131.94104	63852.36244	58232.08447	65473.51648	65467.58237	66712.65446	67089.29376	66705.19369	71591.14164	72131.6883	76166.113	74531.72517	65043.25718	64319.28719	67070.27401	70168.14212
GMW0149	121	108	178.099	C11H14O2	2-Butanone, 4-(4-methoxyphenyl)-	Ketone	104-20-1	1493	sweet, dry, raspberry, rose, cherry, fruity, cassie absolute	-	-	100578.1139	94562.92754	98994.95156	98827.22015	97221.30813	100320.0375	95195.77946	105301.0251	103193.847	102802.9679	83107.41059	97015.91695	94948.67743	99114.66141	91773.34305	105147.2558	102555.5695	106295.4508	101661.5081	102325.9973	57812.92355	46089.23959	58831.75096	62916.05637	76488.80821	62787.67738	79454.75883	67787.75652	61790.65564	88514.05835	67397.64057	65126.67826	92505.32644	85382.04734	52329.22999	53953.47438	66116.63958	74711.73516
XMW1092	79	91	164.084	C10H12O2	7'-Oxaspiro[cyclopropane-1,4'-tricyclo[3.3.1.0(6,8)]nonan-2'-one]	Ketone	109637-57-2	1486	-	-	-	68782.74972	66369.45633	68571.92346	69439.57809	76851.07213	71513.80027	77851.10676	73538.77378	70782.9611	73116.31444	70746.78933	79739.84786	81729.04457	72006.30053	73983.65615	85057.16949	85824.58419	71363.68186	84028.93897	84538.08131	49247.90971	50155.36985	49119.50119	54664.51855	64307.5946	54779.87403	66528.45199	57374.47784	52105.57381	75270.55593	57618.1691	57314.4148	78897.21387	71316.43517	44817.10386	47134.40913	45529.47641	51968.94386
NMW0033	67	95	95.037	C5H5NO	2(1H)-Pyridinone	Ketone	142-08-5	1094	-	-	C02502	57699.92691	58493.68715	57741.83151	58444.04554	56354.97417	55093.57017	56520.04884	53598.63528	54250.0825	58744.68924	43271.71756	47903.91895	46670.52681	53399.76164	57804.78452	48831.86203	55832.89793	55608.33595	43656.56361	51588.78902	55999.62854	51962.59634	56849.77762	49843.11551	55337.62562	41284.32582	50300.60428	51968.45498	53368.2641	56469.63394	54742.27571	52571.27849	57474.17186	57803.85965	51292.25834	40746.15534	47470.09096	51813.66913
WAMW0788*178	42	69	98.073	C6H10O	Cyclopentanone, 3-methyl-	Ketone	1757-42-2	851	roasted, beefy	-	-	53250.0359	51819.87105	49487.34301	48083.69407	53169.72408	50285.36197	54014.6572	50046.22772	51933.27504	47323.25856	41236.61724	41706.7565	42122.57537	49302.36889	53572.78676	52722.41874	37983.35061	50805.29365	52691.62748	54356.07978	37321.95167	51472.44187	49497.8768	45138.31132	52545.20243	39662.74792	51502.73693	46893.60879	45128.34804	54418.67273	48363.01627	46037.10474	56676.75346	52184.1156	52821.14302	43480.73933	53076.64104	51573.3674
XMW0223	139	67	139.063	C7H9NO2	1H-Pyrrole-2,5-dione, 3-ethyl-4-methyl-	Ketone	20189-42-8	1239	-	-	-	43463.32936	42461.98336	44408.83621	44210.33536	41445.13132	38891.49166	49636.45057	39572.88692	40671.31402	28561.40862	33495.90654	41708.4112	33850.665	40554.08992	49988.80165	38490.03752	39113.73824	42138.91549	32918.25166	36321.96752	41777.32123	39120.80542	40961.5677	38078.80989	42877.97249	50717.96783	41174.82233	41468.47427	44968.47368	49449.26328	47440.47643	47028.61247	48757.50598	50612.65347	42700.3527	37205.49735	23111.22516	42661.26025
XMW0583	63	65	136.052	C8H8O2	Ethanone, 1-(3-hydroxyphenyl)-	Ketone	121-71-1	1439	-	-	-	173484.3889	164282.8414	171606.3813	159936.9468	174645.0791	91397.45688	81401.78896	92208.26435	91084.49952	95273.65929	152192.654	156072.1529	198359.3176	190983.8816	125251.5471	84973.5069	86454.97978	87795.75314	92419.73094	91470.51428	95567.86877	73381.8168	92916.40352	95726.91825	93047.39881	0	0	0	0	0	0	0	0	0	0	71505.22152	95125.47904	89719.54047
WMW0176	70	42	114.068	C6H10O2	2H-Pyran-2-one, tetrahydro-6-methyl-	Ketone	823-22-3	1095.144077	creamy, fruity, coconut	0.02683	-	54229.24675	54797.46407	53637.52405	52726.97008	53742.17434	0	54745.64085	0	0	54503.61308	39165.54288	42849.41267	41665.67823	51592.71735	73768.5106	65751.61388	54318.69516	54194.01997	41502.31626	45152.38162	52108.12012	48794.99565	53319.87743	44575.75312	50236.8322	35717.01863	48739.78743	48910.89418	50403.92108	53165.67127	47112.52177	48223.87731	52169.61154	52880.41696	46131.7474	34666.83788	43656.95914	48688.24316
w21	95	82	166.099	C10H14O2	2H-Pyran-2-one, 6-pentyl-	Ketone	27593-23-3	1453	tonka, lactonic, coconut, creamy, fatty, waxy	0.15	-	211055.8927	198799.3151	209074.0524	196365.3272	214627.0327	97075.56959	97562.77222	98023.2439	107544.8864	96185.45642	186546.3436	191735.7162	239826.4828	230693.9076	150304.3726	96561.15864	94395.11563	98410.52831	101273.6556	100070.8659	103864.224	113968.4567	101255.9025	100071.2265	102927.3657	0	13148.82841	11146.55037	12183.376	0	0	0	16358.11512	0	10208.16595	76778.13963	90401.99211	106054.3904
NMW0210	165	136	165.043	C8H7NO3	Furo[3,4-c]pyridin-1(3H)-one, 7-hydroxy-6-methyl-	Ketone	4753-19-9	1484	-	-	C00971	76400.60658	64192.70706	65676.95131	76183.52749	70821.16524	84287.52096	89762.12813	82338.84961	82569.47126	81440.19875	75532.97275	84612.28866	83728.61688	74429.33482	60157.55775	66040.92231	76884.93102	74070.82488	68029.05171	71607.74663	47322.63669	47478.73691	44584.50562	55118.61964	62418.89076	53586.10721	59077.82982	57202.74747	51923.74872	67733.13694	54922.40857	56114.66444	71393.27474	63985.04095	55168.62072	40049.56842	48712.68769	59261.44834
XMW0917	83	55	140.12	C9H16O	3-Nonen-5-one	Ketone	82456-34-6	1052	-	-	-	0	0	0	0	0	31825.6521	31280.94133	31724.3591	31954.51634	50667.68454	37078.52883	50396.72213	50455.73932	38484.00528	35297.82324	32064.67335	34985.89837	35560.80673	31290.9876	33185.36675	55324.15782	33386.55921	36818.80687	31896.0956	34392.50604	38766.06763	41897.70777	43090.06634	47342.80964	48098.38412	46559.16141	46130.25675	45781.78657	46639.52907	40360.78686	51340.26597	55960.71336	53697.40322
XMW0166	41	69	152.12	C10H16O	3,7-Nonadien-2-one, 8-methyl-, (E)-	Ketone	35408-14-1	1230	-	-	-	23851.70885	23021.78697	23957.39699	23882.59941	22804.65649	21174.30094	27374.67491	21953.24357	20949.16975	24198.27012	19514.1375	23202.56811	20622.1773	20160.21783	26151.04383	20443.9518	23259.26092	22867.18341	18287.14087	21485.3886	23836.00536	22109.5589	23505.08682	22136.19886	24430.47356	20959.28167	23927.6188	25163.26749	25862.791	27930.6198	29805.17674	29904.34927	29212.11339	28634.70657	25904.77978	23805.40431	22083.69835	24355.87231
KMW0078	58	71	140.12	C9H16O	8-Nonen-2-one	Ketone	5009-32-5	1085	fruity, baked	-	-	35122.67568	34721.03823	34573.92836	35238.92651	34466.04983	33465.42159	34740.34142	31958.31006	32040.81554	34138.2168	25618.85833	29344.57752	27499.86733	33312.70063	35554.73452	30323.7127	33807.98789	35555.54057	27042.05961	30190.8137	35089.96647	32713.76227	33990.25576	30739.79986	33744.58887	24382.02821	30475.88627	31529.08236	32423.93345	34110.67042	32127.85779	31964.77609	35031.5922	34303.99401	30226.24875	24054.24125	29218.11152	31693.5671
XMW0553	121	136	178.063	C10H10O3	2-Acetoxyacetophenone	Ketone	7250-94-4	1388	-	-	-	54540.20917	51050.79521	31717.49174	32296.22986	28639.62557	22815.97873	31867.67776	21846.02901	31537.08756	29182.09769	31120.84679	31145.61045	30817.65313	29146.67833	21914.6399	29294.12985	25615.76676	34407.08633	21128.31465	24445.72078	41414.01675	43647.59341	29672.73994	36373.55647	35808.71574	26566.20432	21263.35263	25511.91908	19428.82392	22423.49198	24921.37035	22871.97576	36528.96063	21935.50575	23664.52346	35441.67034	27995.17145	25363.12608
w41*229	55	111	126.104	C8H14O	3-Octen-2-one, (E)-	Ketone	18402-82-9	1035	herbal, mushroom	-	-	13147.69703	28717.2487	14997.21163	27084.41147	16589.41803	42056.95483	43215.1502	41843.91416	43488.44927	47993.81469	17719.18425	13895.60402	12999.86875	7802.262146	5959.912488	9644.686038	6327.045104	7048.184869	7254.361404	17556.97349	57794.02959	54237.34466	58494.13339	52746.72528	56425.72574	9188.087241	3963.738411	6832.654834	6675.360135	5550.825102	20163.70687	17248.48298	21079.09121	23164.8954	20720.47081	39684.07866	45452.15002	42414.80772
KMW0230*229	55	111	126.104	C8H14O	3-Octen-2-one	Ketone	1669-44-9	1040	earthy, spicy, herbal, sweet, mushroom, hay, blueberry	3.00E-05	-	13147.69703	28717.2487	14997.21163	27084.41147	16589.41803	42056.95483	43215.1502	41843.91416	43488.44927	47993.81469	17719.18425	13895.60402	12999.86875	7802.262146	5959.912488	9644.686038	6327.045104	7048.184869	7254.361404	17556.97349	57794.02959	54237.34466	58494.13339	52746.72528	56425.72574	9188.087241	3963.738411	6832.654834	6675.360135	5550.825102	20163.70687	17248.48298	21079.09121	23164.8954	20720.47081	39684.07866	45452.15002	42414.80772
w40	71	99	198.162	C12H22O2	6,7-Dodecanedione	Ketone	13757-90-9	1392	-	-	-	59728.08592	59615.79084	69604.40059	60751.28702	53789.85571	75191.34755	85893.66316	69383.31521	71500.77526	86691.21603	73543.07378	84291.77691	78920.2827	105894.4497	186600.9132	126410.9274	112884.039	92559.79304	101986.192	90680.96989	45952.32478	45659.66078	34043.51598	28339.46649	44814.57448	29110.08762	36272.01579	43424.81675	35275.40629	37185.59148	49762.909	44533.91974	36428.53964	33678.05469	44573.65885	19914.48317	46733.34706	42472.15884
GMW0277	138	41	138.104	C9H14O	Bicyclo[2.2.1]heptan-2-one, 3,3-dimethyl-	Ketone	13211-15-9	1083	camphor	-	-	26093.42096	26234.9183	26447.15604	26128.40124	24469.54711	22304.17566	24240.85827	22435.74238	23072.36754	28039.98657	12712.1039	19067.45982	13474.51951	22245.43708	28436.42789	22352.1841	17215.79408	18810.51157	13150.1891	15704.7359	20079.61549	16635.37208	18369.23687	46445.47348	19172.2296	12314.96436	21390.34317	14721.45784	21871.67078	22618.20424	15356.71137	20516.94442	28405.5994	28649.80398	19820.59913	13889.79557	15117.21941	16959.60938
KMW0539	83	112	112.052	C6H8O2	2(5H)-Furanone, 5-ethyl-	Ketone	2407-43-4	966	spice	0.0097	-	22651.7503	20599.51598	21274.46213	20467.67355	19299.13633	16463.55963	16499.93481	16609.14512	16642.8964	19181.69079	36422.27782	29967.4085	32255.82313	29623.97499	25256.33312	23797.41661	24287.50453	24560.8713	20762.92624	21760.53197	28719.21568	24147.26301	26429.44253	22958.26878	23998.20403	25167.70194	27440.80691	27284.70944	30765.36669	28739.25708	26966.86311	27198.68894	26266.01375	26973.28064	25151.65367	30601.2938	32044.846	30468.69514
XMW1331	121	164	164.084	C10H12O2	2-Propanone, 1-(4-methoxyphenyl)-	Ketone	122-84-9	1385	sweet, fruity, creamy, spicy, green, anisic, balsamic, licorice, fennel	1.8	-	47302.59031	44766.38731	28540.45928	28109.45448	28836.08256	17942.64848	29195.68862	19456.92855	27431.87545	21617.30135	23169.76434	24867.99007	24418.68053	21830.88673	17346.31709	26425.37147	18343.6194	29928.52011	20666.58264	21050.77346	35073.2475	40328.0241	23341.68647	24981.32186	27292.55829	20658.85487	18385.88021	19861.48911	15483.8246	17702.24867	23196.83466	20739.05585	24633.4067	17481.02408	21280.74565	25772.42218	21371.75377	17237.81155
YZMW0695	98	139	168.151	C11H20O	Cycloundecanone	Ketone	878-13-7	1486	-	0.009	-	33822.84058	32203.60108	33483.7729	33969.73758	33115.5307	35655.56293	32325.87431	37744.96666	35740.77169	36066.28143	28481.64744	33772.0871	32697.24697	33753.21069	31001.24233	34265.4442	34947.84115	35421.80116	35061.54578	33958.37923	20989.92524	17302.73431	21397.07573	22818.92531	27622.62291	21818.86479	27369.53015	24321.83046	22179.23115	30171.05969	24270.18233	23196.90899	32115.9139	29176.02122	17754.23694	19515.13327	23513.57477	27092.09323
WAMW0222	58	114	114.104	C7H14O	2-Hexanone, 4-methyl-	Ketone	105-42-0	848	-	0.00081	-	26057.43443	25426.08685	24390.73502	24108.90833	26762.20505	25133.41404	25755.73518	24147.71436	24851.06583	24533.04912	19865.42473	20415.00729	21173.64248	24623.26936	24581.00516	25223.38238	19233.75999	24215.70694	25324.34666	25899.42578	18344.7491	23735.48493	24079.61144	21882.67869	24772.26419	18193.56691	26095.91666	23208.11878	21951.15719	26023.78443	22065.62903	22536.68434	25511.47095	24780.46567	25515.17949	18123.1661	24629.19662	25470.45054
XMW3286	98	210	210.162	C13H22O2	3(2H)-Furanone, 5-methyl-2-octyl-	Ketone	57877-72-2	1653	-	1	-	22150.49259	23178.04641	22234.67739	22911.23565	26379.84246	24217.00074	25961.7397	23129.1981	28546.89643	26111.2361	24877.14234	24755.87532	23431.17106	23449.64744	22438.89254	21210.59765	20381.11792	22652.42549	18468.07756	20613.19223	23113.96368	19941.28433	21089.58108	24247.91345	22757.18037	15661.17184	18071.678	15750.90958	16703.76368	18874.927	18404.36335	21731.48807	18885.79146	17943.00309	16202.40421	19081.32314	23250.91229	23768.23772
WAMW1559	55	98	98.073	C6H10O	3-Penten-2-one, 3-methyl-	Ketone	565-62-8	859	sweaty	-	-	9168.480973	10077.6213	7728.963429	10835.82143	11477.52308	7999.743708	9857.817585	9129.040442	9045.226246	7809.904068	13710.6859	0	28448.78563	23541.52736	22365.09015	12781.08382	9529.99999	10737.41426	12542.49008	12052.51511	24231.32583	31365.52161	14013.9208	21852.25589	31083.69453	22785.02091	15758.0073	17300.79755	9047.092092	22808.93687	8256.65882	8433.984815	8748.53657	10512.42545	10697.00307	22498.16344	20964.73861	20319.59629
XMW0177	79	109	124.089	C8H12O	Ethanone, 1-(2-methyl-1-cyclopenten-1-yl)-	Ketone	3168-90-9	1044	-	-	-	0	0	0	0	11453.39062	0	0	0	0	0	4105.935211	3742.444295	5080.159876	3541.705672	3326.875304	11017.59245	9975.719809	14318.62461	9540.96403	9062.72766	4890.938016	5821.965548	5387.321224	5218.326077	4976.355885	0	0	0	0	0	0	0	0	0	0	0	0	0
D380	98	111	182.131	C11H18O2	3(2H)-Furanone, 2-hexyl-5-methyl-	Ketone	33922-66-6	1446	-	0.5	-	51819.48525	50223.77683	49938.98314	85032.12706	52630.69165	30864.86717	37479.55668	41762.81762	28875.18599	33675.77897	63770.40713	85663.34233	113431.0013	56561.9345	45863.34515	30981.51088	32799.45343	29538.02431	32697.28034	40461.61449	33088.29549	31890.64282	53425.66542	63632.07798	32933.51529	11697.73291	9246.02446	7539.411603	17061.94905	8131.089259	13641.04045	15174.1374	20338.03218	7077.662216	14658.75497	23654.5605	41164.48033	28924.93822
WAMW1925	43	156	156.151	C10H20O	2-Decanone	Ketone	693-54-9	1193	orange, floral, fatty, peach	0.06	-	26540.13168	26168.75064	31203.53211	32044.90162	26539.04913	29956.41239	70181.68721	36886.52269	39362.17993	42925.03119	35001.55495	27878.27033	27715.02619	35353.17983	94635.59248	66180.22	42068.22192	66605.08806	33294.60025	32530.96141	26497.12424	28756.23527	25020.48308	26018.66563	27704.46179	12383.08091	26320.38526	31250.0457	32024.41935	30923.39458	25719.01421	25765.95984	26108.32351	25023.13207	27791.50448	13653.59713	27100.17826	26184.29737
QWM0006	142	71	142.136	C9H18O	2-Nonanone	Ketone	821-55-6	1091.462113	fruity, floral, fatty	0.13	-	17700.00977	15270.21904	19746.63884	15503.81429	13537.64095	16768.20208	18032.66076	13327.13312	13478.43121	20965.67621	0	10583.47596	0	12153.59683	21122.7303	16269.69526	13336.26069	14103.07293	9388.475656	12060.30073	17297.57158	12143.79783	18572.69559	10097.61243	13731.61306	9635.736823	10705.05954	14079.80054	11215.37486	11725.3422	15849.84485	11327.90966	20413.01152	19199.99355	10484.85057	13359.67001	14401.01312	12315.66883
WAMW1897	99	42	99.068	C5H9NO	2-Piperidinone	Ketone	675-20-7	1183.475936	-	300	-	16783.06282	16248.12215	17624.90441	16897.35063	16054.08699	17059.34066	23544.4586	15873.45956	18060.23048	18640.33223	16173.6281	15497.84701	15033.81387	19521.91733	21800.51044	23815.66563	19795.45563	22811.71273	17468.7584	14779.96125	17104.70976	17200.46289	17799.43634	14067.68669	16245.5134	12116.12284	16135.45637	16349.43807	16960.60755	16887.77436	17760.09933	17317.69329	17518.26903	18596.14236	18309.60073	10787.15065	17049.10696	18553.2263
D274	131	160	160.052	C10H8O2	2H-1-Benzopyran-2-one, 3-methyl-	Ketone	2445-82-1	1490	-	-	-	18312.17557	18329.42941	17599.29154	18367.36373	17617.70285	19805.24157	18328.40113	19530.46082	20070.58562	20746.25363	15237.796	17858.40043	18768.5346	18295.65919	17205.60625	19111.09657	19423.08709	19076.8298	19561.25364	18141.95013	10922.41841	10956.6712	11588.5081	10849.8343	14810.95227	11974.9658	16277.2212	14591.93171	12614.03198	18658.52841	13370.67046	13572.64659	18941.4973	17250.80521	10608.88451	9874.742338	11593.34339	16012.28594
QWMW0901	41	84	198.162	C12H22O2	2-Oxepanone, 7-hexyl-	Ketone	16429-21-3	1635	peach, apricot, milky, fatty	-	-	10565.4203	10153.8193	10602.48517	10385.01733	10536.17237	10200.42184	9012.486442	11006.63784	11311.88423	8053.653607	11115.03562	11233.23022	9837.330341	10395.22905	7899.709011	0	6857.166003	9967.526191	0	0	8858.364203	6438.650411	8075.861258	8560.823731	7200.554656	6268.009358	6209.619544	5857.825535	6391.221372	7177.141676	6926.4312	9542.851082	7972.59768	7066.910838	6033.027683	6467.382354	9664.441673	7944.95014
QWMW0972	77	105	183.068	C12H9NO	Phenyl 4-pyridyl ketone	Ketone	14548-46-0	1652	astringent, bitter, musty	-	-	10325.73312	10229.54016	10525.29094	10216.24563	11291.252	10873.53348	9065.584054	10061.89765	10516.04833	9505.775901	10161.20448	9871.819843	10165.95782	10006.79927	7736.41293	7497.325135	7681.015868	8973.80142	6909.999995	6779.743468	9208.060119	7964.538525	9003.565569	10190.86419	9897.280119	7865.138126	7699.17244	7082.381894	7448.505207	7787.560929	8047.593438	9923.986026	8901.116906	8692.854616	7825.433842	8374.360094	8852.144865	8458.534565
D206*197	55	57	112.052	C6H8O2	1,2-Cyclohexanedione	Ketone	765-87-7	1055	sweet, acorn, nut skin, maple, caramel, brothy	450	C06105	0	0	0	0	0	9152.102613	9761.477364	0	9414.000938	11270.9604	9811.647736	10415.33727	10997.32195	9732.66854	9371.384111	8238.11401	9712.447965	10184.95114	8677.004356	9849.118349	13889.51815	12174.59199	11945.09834	13480.31741	12973.33297	12916.49984	11085.09571	12559.98817	12802.13976	14022.75653	14926.6645	14153.57228	13290.01213	12862.49351	12402.88095	13288.80653	10799.04953	11912.36712
QWMW0980	155	182	183.068	C12H9NO	Methanone, phenyl-2-pyridinyl-	Ketone	1991/2/1	1644	bitter, musty	-	-	9622.690998	9242.823064	8948.172715	9486.378276	9089.846683	9070.350691	7437.497701	8908.043831	9327.271075	6789.30509	7582.337506	9629.108432	8044.068425	8294.868173	6088.620742	6327.236251	6064.79632	6639.689744	6002.612219	7476.209861	6295.492052	4471.483811	5572.41584	6391.773508	5794.663836	3720.623372	5106.372429	4174.444768	4518.917903	4742.545433	4780.467977	6900.003222	4736.439526	4890.510543	4764.824771	5375.78094	6229.666729	6355.696118
KMW0737	108	109	208.146	C13H20O2	2-Cyclohexen-1-one, 4-(3-hydroxy-1-butenyl)-3,5,5-trimethyl-	Ketone	34318-21-3	1647	spicy	-	-	8177.387425	8767.833787	8357.160912	9523.322675	9175.274696	8644.707882	6900.778933	8887.673462	8701.461934	7303.999913	8258.71894	8609.731526	8430.859752	8225.98767	5774.675423	4869.872964	5078.401414	6612.513528	4136.195202	4339.158718	6363.552123	5242.659134	6010.743508	6408.130418	5754.112354	4792.420781	5157.542711	4364.133783	4833.308151	5538.458528	5886.933433	7989.635875	5447.719316	5556.218479	4600.528929	5945.954032	6077.525622	6384.250812
WAMW1601*266	99	71	142.099	C8H14O2	2,3-Octanedione	Ketone	585-25-1	984	dill, asparagus, cilantro, herbal, aldehydic, earthy, fatty, cortex	-	-	6733.593087	7232.735852	7093.526518	6849.438891	7188.448587	12481.40409	14802.49182	16635.09641	24102.5199	26892.87281	8674.471169	8466.868563	9399.351238	8991.073665	7193.982712	9318.077171	9564.957943	8577.19995	8746.87096	6714.909131	16730.13556	17619.93091	17155.68699	15449.34066	17641.94221	7788.082195	8091.817446	11889.48984	10436.14296	7759.093875	11359.56151	10996.0795	26420.76899	12213.83732	11992.77068	10542.01614	11160.58335	8470.579742
QWMW0294	113	85	142.027	C6H6O4	4H-Pyran-4-one, 3,5-dihydroxy-2-methyl-	Ketone	1073-96-7	1196	caramel	-	-	14455.61817	12608.06253	13420.93628	13278.60988	13349.54777	13359.76744	14414.9063	13531.40046	12869.73115	12472.80187	15682.31936	14175.00141	13639.47902	14126.65394	20214.88184	16523.62956	15570.13767	17108.89851	15520.29659	17744.25262	11698.71884	6897.250188	10858.30232	9493.895927	12343.40185	13222.36492	11986.03898	13616.36588	12811.81501	12586.30164	16794.97867	15710.96897	11898.47795	12978.18647	14836.96503	8112.304377	12041.08286	11736.63765
D213	140	139	168.058	C12H8O	2,4-Hexadiyn-1-one, 1-phenyl-	Ketone	495-74-9	1637	-	-	C08398	8022.214294	8336.847025	8095.467801	8300.95363	8177.378958	7713.939092	6640.552564	7909.526634	7468.45737	7185.650046	6422.358558	6708.595512	7546.638083	7285.132007	4902.71951	4356.05214	3608.229905	6089.409801	2921.636389	3727.403498	4728.041724	6130.362191	5532.863352	5954.144477	4856.673866	3228.001056	4069.394874	3215.751586	3498.070747	3633.491638	4288.006497	6337.309137	4365.921045	4352.466915	3271.337441	4076.600282	5681.610375	5841.409423
NMW0281	133	105	190.099	C12H14O2	3-Butylisobenzofuran-1(3H)-one	Ketone	6066-49-5	1656	herbal, phenol, celery	0.01	C17854	7801.848348	8045.754917	7360.080213	8033.543571	7949.339365	7469.431267	7281.848774	8066.99667	6390.693289	7331.045056	8305.283446	8990.427388	9263.64298	9374.230629	6603.788884	6559.622938	5979.27332	7770.686129	4753.337413	5186.3731	5388.613277	4854.158751	6175.304357	5670.013126	5442.410293	5631.706085	4891.440894	5069.418068	4695.622685	5891.889849	7530.006788	9299.410903	6630.903037	5992.451304	4624.75646	5651.004644	6324.49835	6276.312429
XMW0186*139	95	43	124.089	C8H12O	3,5-Octadien-2-one, (E,E)-	Ketone	30086-02-3	1073	fruity, green, grassy	0.0005	-	166279.4168	167450.8071	164840.3468	167416.5926	165434.0858	159245.5819	158161.3172	154487.5548	156439.7698	167655.1399	122076.002	147905.2155	136762.4785	159994.6098	149436.7598	157089.3733	165434.0918	165544.0816	130931.3074	149963.007	162334.6484	153157.2147	166643.8236	141267.6992	162889.3083	116975.8113	156411.3435	154026.6929	164652.5619	166634.1547	165717.2114	163527.1918	164638.4206	160423.3381	151353.7546	122195.1823	147416.8984	155842.4956
XMW3083	64	120	148.052	C9H8O2	4H-1-Benzopyran-4-one, 2,3-dihydro-	Ketone	491-37-2	1390	-	740	-	15580.35813	14405.43974	11666.08256	10518.06495	11438.74341	8535.609396	10314.77313	8266.284436	8042.710347	8005.108672	10856.85387	11575.40115	11193.51559	14708.59865	0	13116.18856	10510.17188	11250.27676	9512.117262	0	9252.089	9938.355108	8388.572234	9179.816903	9377.124063	6612.26495	5131.011552	5176.03302	3885.162324	0	6615.004116	5305.996747	7161.107695	4941.668718	0	8415.732472	7432.72191	7112.801695
WAMW1705	51	106	148.089	C10H12O	Isopropyl phenyl ketone	Ketone	611-70-1	1180	green	-	-	12364.28829	12079.6703	12268.16321	11884.12323	12207.19731	15767.62255	16173.45285	15688.42214	15881.82877	15780.55388	1673.164434	1694.095453	1362.116249	1738.869556	1838.63181	5006.375512	5028.991987	5062.278411	4932.611868	4611.178814	7400.202859	6651.973795	7020.465262	7058.854526	7193.261741	1629.868975	1942.91915	1936.233165	1895.00028	2110.066091	2128.103717	2028.850981	2547.940677	2455.471168	2066.992574	3419.565898	3888.691013	3538.399624
GGMW0050	55	83	112.089	C7H12O	Cyclohexanone, 4-methyl-	Ketone	589-92-4	959	-	0.46	-	6217.108831	6047.57333	5605.439485	6081.859942	5664.456154	5045.062962	4458.875778	4596.636341	4536.573459	5122.16896	14187.53041	9428.950243	10844.44833	9408.060893	7026.885637	6710.020472	7356.232543	7245.897021	6093.578215	6240.161007	9076.746705	7952.574432	8357.43811	7230.062838	7710.751284	7028.109412	7559.583056	7429.022959	8718.927344	8666.512528	7050.05372	6875.689391	6144.808168	7153.257314	6661.297286	10340.19961	11125.09634	10034.34124
XMW0039	126	69	126.104	C8H14O	Cycloheptanone, 3-methyl-	Ketone	933-17-5	1063	-	-	-	4223.04532	3756.901297	4884.77742	4248.354851	5705.455668	3403.682156	3987.219896	3918.948317	1551.295864	1693.99718	6516.19824	5606.049203	5854.118531	7397.921232	5582.856511	7366.823554	6770.185449	6416.057464	7615.31078	7164.39062	5562.834249	5934.710968	7045.67727	5281.196926	6236.09563	7069.822922	6495.033966	7204.173632	5715.083506	2001.285568	2278.817163	7064.27526	6199.85909	1886.95175	7509.528386	1097.732284	1706.365074	1465.112438
D349	41	98	236.214	C16H28O	8-Cyclohexadecen-1-one	Ketone	3100-36-5	1968	musky, laundered cloth, dry balsamic, waxy, animalic, floral, tobacco	-	-	3608.276817	2850.755141	3208.892025	3954.443087	3338.054886	4503.060315	2513.644819	3354.347036	5300.761137	5358.210285	2191.072593	2760.810473	3161.054698	3529.040399	2338.501758	2662.851279	2675.572426	4015.940512	4151.635509	5500.134848	4082.371067	3904.679554	1068.161345	1089.460441	4821.548027	0	0	541.5419563	592.7138515	630.9092741	430.1641892	640.5766674	586.4817198	549.3829146	562.7564568	4970.385772	4511.656088	4504.770696
XMW2686*253	66	93	136.064	C7H8N2O	1-(5-Methyl-2-pyrazinyl)-1-ethanone	Ketone	22047-27-4	1091	popcorn	3	-	3203.264909	3217.796978	3363.7406	3172.032003	3263.83249	2699.301493	3508.797931	2690.522662	2843.454377	3171.224236	3319.996372	3828.305235	2966.931142	3052.194335	4287.362536	4158.719752	3426.550837	3521.088985	3637.611138	3699.907653	3553.444296	3401.002822	4375.02479	3088.415012	3576.230263	3307.804325	0	0	0	4521.850897	5181.815027	4670.45131	5022.601402	5938.952466	4253.327129	0	0	0
XMW3294	77	51	136.052	C8H8O2	Ethanone, 2-hydroxy-1-phenyl-	Ketone	582-24-1	1157	-	-	C07189	5766.201041	6541.173783	6088.551278	6862.29152	5923.703883	5958.704177	6907.184606	5930.594358	5246.882732	5629.631214	4972.460466	5450.649873	5445.518092	5319.720254	1084.84777	8184.550414	6785.744676	7209.666173	6627.04597	6690.012711	8125.004615	6725.236273	8242.859096	8220.060527	7624.881063	3612.371003	4031.239131	3996.155265	4010.564037	3061.880926	2563.08897	3456.425877	5643.882635	4792.872384	3839.339114	4687.165945	5328.095737	5542.460983
KMW0563*085	69	151	194.167	C13H22O	5,9-Undecadien-2-one, 6,10-dimethyl-, (E)-	Ketone	3796-70-1	1453	fresh, green, fruity, waxy, rose, woody, magnolia, tropical	0.01	C13297	7618.137649	7229.644486	7780.600625	6897.137691	7424.76277	6575.853755	7812.129839	6413.952275	6069.570752	6593.94559	4957.942253	5313.077365	5489.525847	5842.328801	4507.740823	7070.411067	5902.595811	6687.22903	6170.730724	6122.88771	7649.773337	6557.112208	7206.66474	10177.94435	7275.041294	11469.78625	3926.593643	13335.6253	2306.980184	2713.383463	14021.96678	15836.29873	4606.100796	24650.18213	17180.63189	9507.597743	7215.646058	7587.085883
D110	99	71	168.115	C10H16O2	Bicyclo[3.1.1]heptan-3-one, 2-hydroxy-2,6,6-trimethyl-	Ketone	10136-65-9	1256	-	-	-	9354.082124	9903.476915	10567.55326	9938.715893	10312.97094	10874.70698	11354.65777	10761.46239	10202.21376	12134.72081	8649.644481	7497.897817	7933.17456	13192.92113	15368.26467	11697.65092	10806.7989	11986.12677	8695.959495	6386.452771	10425.34229	9957.532158	10148.24662	8402.846106	10333.65589	3108.426059	9832.548269	9231.535309	9812.56646	9669.486514	8194.312561	9013.201695	10877.42121	9972.316614	10149.76356	2827.700454	11210.62376	11125.21317
QWMW0575*227	126	111	126.068	C7H10O2	2-Hydroxy-3,5-dimethylcyclopent-2-en-1-one	Ketone	21834-98-0	1104	strong, caramel	1	-	8589.32044	9166.082519	9026.189485	7335.934101	9755.673564	9085.731012	11540.90634	6901.845953	8831.689516	10332.74144	5550.674686	5963.932115	5703.327598	9029.158062	12828.18522	10109.55973	9428.116249	10864.50328	7193.032507	5020.102519	6433.8081	3931.217811	7410.074272	3947.589931	4444.755496	5400.202093	6738.449091	5689.977946	7539.080249	8021.206493	6359.442762	6645.408655	7572.002908	8612.001906	5994.58474	5971.442288	5835.812902	6398.832647
NMW0270	105	77	182.073	C13H10O	Benzophenone	Ketone	119-61-9	1635	balsamic, rose, metallic, powdery, geranium	-	C06354	5191.964313	5262.609277	4965.371921	5669.252691	4833.838232	4575.203768	4128.800983	4740.378588	4387.345245	4505.273337	4502.352726	4422.997807	4707.522001	4147.094621	2969.617854	3217.520253	3120.172901	3713.623405	3235.015866	3359.800136	5381.080053	3593.130993	4477.143117	5319.863527	5114.815486	3751.836884	4087.819519	4003.20837	3881.68762	4120.51797	4416.781772	5082.991231	4167.590419	4251.008016	4506.71291	4062.432105	3428.917376	3870.122507
XMW1476	135	77	164.084	C10H12O2	1-Propanone, 1-(4-methoxyphenyl)-	Ketone	121-97-1	1513	musty, anisic	-	-	5383.609667	5356.126621	4683.397805	5007.002009	5276.644969	3473.297248	5119.334258	4238.629721	4728.613186	4385.130021	4919.999238	4436.744038	4917.812273	4841.971775	4437.581146	4597.978931	4474.534129	5221.750934	4794.579053	4765.653617	3941.106598	3791.123161	2925.903305	3137.409367	3419.478086	2550.034879	2407.033637	2109.076875	2256.783474	1747.930603	2468.859631	2563.999841	2895.685622	2697.036362	2992.389424	3386.207146	3342.939912	2929.582977
WAMW0663	72	57	184.183	C12H24O	3-Dodecanone	Ketone	1534-27-6	1387	-	0.0083	-	9517.74242	9297.854761	8013.040558	7131.525212	8123.71653	8399.709676	7790.253374	5789.372358	8337.148177	8861.9779	7144.691588	6783.001303	6783.138389	10302.61394	15490.29805	10480.46836	11591.74289	10110.94717	10224.75003	7497.78047	5043.474856	5773.423439	4218.514254	3563.705298	4054.465138	2841.626924	4118.129823	4080.606184	3169.062586	4308.360869	3515.735572	3108.572422	4156.779103	3990.971656	3149.279674	3476.962833	4423.599506	3888.647822
YZMW0124	98	112	154.136	C10H18O	Cyclodecanone	Ketone	1502-06-3	1385	-	0.29	-	13409.74168	11880.94608	13032.3916	11024.57297	12957.32435	11216.49106	12991.85141	10149.1954	10876.24056	13490.33199	13010.81261	15290.28527	13243.47467	19467.16726	22966.88483	20723.56212	18789.05683	16314.04012	14243.75131	14364.37751	7024.905326	7256.880083	5562.649829	4916.820444	5166.731532	5281.333233	5363.903046	4978.989112	4894.290572	5614.530936	6133.017942	5824.649411	5177.020343	4793.064107	5876.597902	3673.691192	6320.175131	6209.771762
XMW0717*036	119	91	134.073	C9H10O	Ethanone, 1-(2-methylphenyl)-	Ketone	577-16-2	1173	sweet, hawthorn, powdery, anisic, coumarin, phenol, burnt, nutty, honey	-	-	7628.454259	7415.851612	6863.688109	5945.35756	4993.79566	7279.119039	7472.253845	6698.509381	4379.276899	7508.005632	3855.239011	5519.791925	3765.14643	5213.917213	7505.191687	7168.455256	7487.586729	7427.316026	5374.334928	4660.442137	4746.047216	4816.586931	6261.824609	5335.353843	4986.249623	3567.331201	4898.923123	5672.016389	6833.694561	6035.379237	3612.314476	4720.326862	5027.481692	6093.860421	5212.661389	6226.754894	5350.292218	5662.388145
XMW0676*036	119	91	134.073	C9H10O	Ethanone, 1-(3-methylphenyl)-	Ketone	585-74-0	1182	-	1.99	-	7628.454259	7415.851612	6863.688109	5945.35756	4993.79566	7279.119039	7472.253845	6698.509381	4379.276899	7508.005632	3855.239011	5519.791925	3765.14643	5213.917213	7505.191687	7168.455256	7487.586729	7427.316026	5374.334928	4660.442137	4746.047216	4816.586931	6261.824609	5335.353843	4986.249623	3567.331201	4898.923123	5672.016389	6833.694561	6035.379237	3612.314476	4720.326862	5027.481692	6093.860421	5212.661389	6226.754894	5350.292218	5662.388145
WAMW0403*178	42	69	98.073	C6H10O	Cyclopentanone, 2-methyl-	Ketone	1120-72-5	846	roasted, beefy	-	-	53250.0359	51819.87105	49487.34301	48083.69407	53169.72408	50285.36197	54014.6572	50046.22772	51933.27504	47323.25856	41236.61724	41706.7565	42122.57537	49302.36889	53572.78676	52722.41874	37983.35061	50805.29365	52691.62748	54356.07978	37321.95167	51472.44187	49497.8768	45138.31132	52545.20243	39662.74792	51502.73693	46893.60879	45128.34804	54418.67273	48363.01627	46037.10474	56676.75346	52184.1156	52821.14302	43480.73933	53076.64104	51573.3674
WMW0205*266	99	71	142.099	C8H14O2	2,5-Octanedione	Ketone	3214-41-3	984	-	-	-	6733.593087	7232.735852	7093.526518	6849.438891	7188.448587	12481.40409	14802.49182	16635.09641	24102.5199	26892.87281	8674.471169	8466.868563	9399.351238	8991.073665	7193.982712	9318.077171	9564.957943	8577.19995	8746.87096	6714.909131	16730.13556	17619.93091	17155.68699	15449.34066	17641.94221	7788.082195	8091.817446	11889.48984	10436.14296	7759.093875	11359.56151	10996.0795	26420.76899	12213.83732	11992.77068	10542.01614	11160.58335	8470.579742
YC_160*253	66	93	136.064	C7H8N2O	1-(6-Methyl-2-pyrazinyl)-1-ethanone	Ketone	22047-26-3	1092	-	0.3	-	3203.264909	3217.796978	3363.7406	3172.032003	3263.83249	2699.301493	3508.797931	2690.522662	2843.454377	3171.224236	3319.996372	3828.305235	2966.931142	3052.194335	4287.362536	4158.719752	3426.550837	3521.088985	3637.611138	3699.907653	3553.444296	3401.002822	4375.02479	3088.415012	3576.230263	3307.804325	0	0	0	4521.850897	5181.815027	4670.45131	5022.601402	5938.952466	4253.327129	0	0	0
WMW0049*085	69	151	194.167	C13H22O	5,9-Undecadien-2-one, 6,10-dimethyl-, (Z)-	Ketone	3879-26-3	1435	fatty, metallic	-	-	7618.137649	7229.644486	7780.600625	6897.137691	7424.76277	6575.853755	7812.129839	6413.952275	6069.570752	6593.94559	4957.942253	5313.077365	5489.525847	5842.328801	4507.740823	7070.411067	5902.595811	6687.22903	6170.730724	6122.88771	7649.773337	6557.112208	7206.66474	10177.94435	7275.041294	11469.78625	3926.593643	13335.6253	2306.980184	2713.383463	14021.96678	15836.29873	4606.100796	24650.18213	17180.63189	9507.597743	7215.646058	7587.085883
QWMW0573*227	126	111	126.068	C7H10O2	2-Cyclopenten-1-one, 3-ethyl-2-hydroxy-	Ketone	21835-01-8	1103	strong, caramel	0.052	-	8589.32044	9166.082519	9026.189485	7335.934101	9755.673564	9085.731012	11540.90634	6901.845953	8831.689516	10332.74144	5550.674686	5963.932115	5703.327598	9029.158062	12828.18522	10109.55973	9428.116249	10864.50328	7193.032507	5020.102519	6433.8081	3931.217811	7410.074272	3947.589931	4444.755496	5400.202093	6738.449091	5689.977946	7539.080249	8021.206493	6359.442762	6645.408655	7572.002908	8612.001906	5994.58474	5971.442288	5835.812902	6398.832647
GMW0285*227	126	111	126.068	C7H10O2	3,4-Dimethyl-1,2-cyclopentadione	Ketone	13494-06-9	1109	sweet, maple, caramel, sugar, fenugreek, licorice	0.017	-	8589.32044	9166.082519	9026.189485	7335.934101	9755.673564	9085.731012	11540.90634	6901.845953	8831.689516	10332.74144	5550.674686	5963.932115	5703.327598	9029.158062	12828.18522	10109.55973	9428.116249	10864.50328	7193.032507	5020.102519	6433.8081	3931.217811	7410.074272	3947.589931	4444.755496	5400.202093	6738.449091	5689.977946	7539.080249	8021.206493	6359.442762	6645.408655	7572.002908	8612.001906	5994.58474	5971.442288	5835.812902	6398.832647
XMW1003	200	185	200.131	C13H16N2	4,4-Dimethyl-1,2,3,4-tetrahydro-.gamma.-carboline	Heterocyclic compound	22315-87-3	1977	-	-	-	0	0	0	10112.03789	0	0	0	0	0	0	0	0	0	0	0	0	0	0	19553.25999	39240.41743	0	13847.88782	18677.02085	32400.98667	16423.76769	0	0	0	0	0	0	0	0	0	0	10637.95835	37298.79093	14665.09195
D326*087	140	107	140.041	C6H8N2S	Pyrazine, 2-methyl-6-(methylthio)-	Heterocyclic compound	2884-13-1	1187	-	0.02	-	7096.672883	7324.711136	7377.209773	8835.400673	6814.955737	8745.969178	10110.08901	11847.99592	8893.556309	9162.04056	2052.779916	1544.136554	1503.186439	2732.761802	3372.783171	4650.991173	4681.392426	5551.445605	4059.73317	3994.04864	4866.265892	5000.780215	5508.258832	6832.681029	5648.382139	1112.618707	2548.748655	3162.393265	2466.561481	2933.406518	3479.344729	3542.967065	3121.317272	3995.630607	3979.423572	3602.091668	3819.924605	4190.934315
XMW1309	54	136	136.1	C8H12N2	Pyrazine, tetramethyl-	Heterocyclic compound	1124-11-4	1088	nutty, musty, chocolate, coffee, cocoa, brown, lard, burnt	1	-	6827.764405	6901.466634	6816.32838	6987.903351	6874.672401	14297.54626	14481.9279	14813.90795	14504.76008	17624.64923	197.42567	103.7377436	86.02993185	89.36834947	78.81064535	219.3440587	196.2520995	202.4047624	177.960008	191.6979861	168.0361132	101.8682442	100.1527326	90.67079022	81.64182325	445.2816346	398.6294279	398.7196807	396.8942168	419.3131739	505.6913702	457.5620614	497.8358081	500.1448935	460.7589739	206.938558	218.0394811	210.0562679
D191	110	95	166.099	C10H14O2	2-Hexanoylfuran	Heterocyclic compound	14360-50-0	1239	sweet, fruity, ketonic, green, apricot, peach	-	C02088	375670.8554	356383.0097	366146.4947	377896.5066	362574.0857	380450.7674	470142.8226	370328.8709	389211.2342	413588.8411	374214.0713	417191.0524	387163.6878	425439.0244	466131.494	413102.9391	420588.4646	379145.11	382299.4326	394393.2307	244586.1405	424160.4679	387103.795	399534.1874	403579.2712	343405.56	422367.2282	374608.4181	431785.1294	446493.3557	447353.9691	477489.0872	454632.6528	593775.1215	374110.1113	396009.1806	373741.3136	398827.3656
KMW0269*022	135	136	136.1	C8H12N2	2,3-Dimethyl-5-ethylpyrazine	Heterocyclic compound	15707-34-3	1090	burnt, popcorn, roasted, cocoa	0.53	-	1446.884681	1413.514055	1377.848937	1416.604082	1352.704548	3965.861511	4169.216408	3750.074172	4026.680485	3352.381152	24.56044271	9.939984948	7.621876553	9.249880995	7.080936417	34.23192624	30.49320814	29.40612963	29.18141376	31.57450579	14.93157619	9.700512	0	0	0	43.67955846	44.49791812	42.21108523	34.74582098	38.81067986	82.42555626	85.24340075	80.2763455	85.00643004	75.31254149	285.042895	229.4302867	216.5538377
KMW0543*035	68	59	170.131	C10H18O2	(3R,6R)-2,2,6-Trimethyl-6-vinyltetrahydro-2H-pyran-3-ol	Heterocyclic compound	14009-71-3	1171	citrus, green	5	-	104998.3054	98697.24172	98296.12833	104091.5613	97569.42106	97474.44102	99481.9195	94189.88635	95352.74965	100059.55	78189.5882	89420.26983	88695.18218	92404.04494	101749.7536	98140.39727	152406.476	99090.55946	135504.1855	97357.24875	151615.5506	141388.2943	146311.131	148186.9634	145987.6311	5512.075523	5414.045512	5498.124567	6392.649207	7633.177346	7922.517349	6137.451957	12835.58246	8896.39736	5366.736298	123200.8461	135129.8374	142832.4106
XMW0910	82	43	110.048	C5H6N2O	1H-Imidazole, 1-acetyl-	Heterocyclic compound	2466-76-4	1071	-	880	C02560	89004.86914	88321.13921	89822.25	87977.334	90180.94418	75642.15154	73298.89678	73684.70335	76839.28892	74797.50424	57755.04142	62608.56786	59445.45163	61564.1172	49390.13971	80238.20582	72773.9237	72426.14191	76430.46862	78558.5378	86787.99895	90376.34497	91912.11277	87891.29361	88408.28131	58533.04868	63706.49097	62507.39867	68050.52247	70958.94445	69838.63952	69124.84331	67490.76524	65243.54327	67373.37351	50709.83974	50430.0196	52487.98079
XMW0194	97	83	98.073	C6H10O	7-Oxabicyclo[4.1.0]heptane	Heterocyclic compound	286-20-4	853	-	-	-	122776.5639	122769.8873	120751.8079	118475.9993	125079.9002	117878.2716	127404.3892	112592.3205	121131.731	122248.9133	95962.70614	95974.51243	99621.71413	119530.4741	127294.1537	127835.9002	93097.37703	122738.3944	125899.1571	122493.8744	90362.73704	125728.8268	121852.5506	102496.9567	122321.3499	88242.52657	123371.6767	113004.511	109785.4896	123836.1784	110721.8017	112570.2397	125195.8264	126053.2763	117651.5447	90633.18676	118270.3923	126444.8708
YZMW0598	54	81	82.053	C4H6N2	1H-Imidazole, 2-methyl-	Heterocyclic compound	693-98-1	1050	-	20	-	0	0	0	0	0	0	60301.3314	62819.58747	143193.1901	142063.9468	142181.1305	156145.1618	156329.9006	159748.686	153899.4131	133590.1113	151249.7717	134329.2187	44977.60151	129910.8395	149300.6529	0	145853.4947	0	62703.86816	207173.8508	242064.1044	261963.8028	300986.4145	272636.9316	193166.2734	192166.5362	207067.251	202760.588	171456.8961	164905.5855	178944.759	174625.5635
KMW0241*014	122	121	122.084	C7H10N2	Pyrazine, 2-ethyl-3-methyl-	Heterocyclic compound	15707-23-0	1004	nutty, peanut, musty, corn, raw, earthy, bread	0.24	-	2887.119106	2931.021311	2826.429186	2686.154161	2674.139194	4685.003363	4633.803665	4718.864105	4594.537004	4688.276993	0	0	0	0	0	262.3030476	376.4684586	259.6052134	0	325.0612484	124.8973492	103.6427246	80.37067742	207.6053934	95.2937969	136.8280067	0	0	0	133.7273017	888.2993631	1029.091666	1060.891331	997.5449592	983.304312	0	0	0
XMW2392*441	121	135	136.1	C8H12N2	Pyrazine, 2,5-diethyl-	Heterocyclic compound	13238-84-1	1091	nutty, hazelnut	0.007	-	391.0563248	385.9477518	375.4568859	381.7192383	364.5748074	1194.585553	1237.175202	1236.334119	1191.526407	1176.453272	14.01993053	0	0	8.272512525	0	11.81452544	11.76369233	11.82305649	0	9.333293364	10.60549485	0	0	0	0	19.76452548	20.1281219	20.26216657	19.88413	20.84690585	25.17540437	23.17610125	23.19291006	21.51388808	23.81970713	0	0	0
YZMW0220	57	70	114.116	C6H14N2	Piperazine, 2,5-dimethyl-, trans-	Heterocyclic compound	2815-34-1	977	-	1140	-	57955.76255	44752.40863	47267.59981	53346.31408	44807.98231	92298.49433	95406.65585	90346.08292	112860.6359	131006.4893	72587.01199	66469.47873	67722.77371	59082.90651	44293.91639	36539.49746	32452.85137	36139.40256	36975.18619	34429.54338	146629.3066	123566.7248	131940.1608	140408.0543	143843.2268	29756.73502	28355.86383	24888.49026	31517.91148	22206.52319	74495.14291	78220.62906	95665.10345	87928.57428	91434.20109	72047.13144	88419.85004	75424.67682
KMW0348*101	149	150	150.116	C9H14N2	Pyrazine, 3,5-diethyl-2-methyl-	Heterocyclic compound	18138-05-1	1162	nutty, meaty, vegetable	0.05	-	4608.68516	4663.530349	4598.774924	4788.090352	4314.59922	4692.928053	5554.99149	4590.802298	4437.651514	4696.229557	162.2347454	0	0	153.3984731	204.3303559	818.8799864	769.719843	738.8556765	600.0299166	511.0696491	141.3770485	0	98.09715725	195.8636607	85.79408775	326.6483056	348.5417454	439.24984	416.3018204	496.1960516	777.9194843	844.5470152	860.979352	825.5024884	680.4344268	13461.20904	14830.82724	14462.943
KMW0351	150	135	150.116	C9H14N2	Pyrazine, 2,3-diethyl-5-methyl-	Heterocyclic compound	18138-04-0	1158	musty, nut skin, earthy, roasted, hazelnut, toasted, potato, dusty, foliage, vegetable	3.10E-05	-	4581.978785	4540.882454	4516.665751	4407.9876	4356.697383	4918.651996	5261.179546	4527.590835	3925.049258	4856.836374	0	0	0	0	0	0	0	0	0	0	0	0	0	0	0	505.1284244	550.1293538	618.4244378	538.1310982	625.9824161	1131.944051	1034.245203	0	718.7702808	748.7051664	20279.8145	22997.68104	22155.92782
XMW0487	92	65	138.043	C6H6N2O2	2-Picoline, 6-nitro-	Heterocyclic compound	18368-61-1	1230	-	-	-	27723.36393	26493.36166	28413.90318	27800.67726	26875.04274	25079.75743	31039.02299	27223.3449	25181.92644	29217.98469	21704.46725	25428.14494	22623.53495	25930.54992	31106.74102	26053.81524	26820.3834	28905.22984	23337.23486	26022.57116	26558.75167	25363.98296	26690.58268	23554.82548	27340.46374	22827.44464	28882.36997	28468.49646	29125.88828	31651.23899	31541.05037	31316.0608	30965.46232	32045.72517	28588.47397	23816.67911	25402.25204	27642.7156
XMW2344*293	142	156	157.089	C11H11N	Quinoline, 2,4-dimethyl-	Heterocyclic compound	1198-37-4	1451.572327	-	-	-	112735.759	104447.7041	109774.0205	88022.99452	110317.6281	44183.67088	43882.88782	44820.98155	42357.51771	45502.78949	96595.52586	84984.55648	128353.4768	102518.8429	70520.57586	42582.69242	44827.27137	43221.78706	45192.18768	47616.50603	43198.05153	44399.12656	40991.69505	46665.4005	44771.63512	6698.224293	10393.10436	8039.741992	8723.576104	9401.565527	5714.278681	7816.397287	12469.41123	8591.579587	7053.674488	43140.3597	48888.88552	48209.60509
D243	109	111	234.162	C15H22O2	(5a.alpha.,9a.beta.,9b.beta.)-5,5a,6,7,8,9,9a,9b-octahydro-6,6,9a-trimethylnaphtho[1,2-c]furan-1-(3H)-one (drimenin)	Heterocyclic compound	2326-89-8	1941	-	-	C09399	14204.95017	13559.77186	11915.85363	14019.98966	12165.28293	8046.073167	9039.780804	7664.020354	6614.157829	7129.966278	15017.4718	17458.96896	18023.20027	19439.02091	11170.94008	11435.4792	13031.86687	11722.848	14268.92257	18916.13793	15228.04646	15744.05778	15258.92086	12135.61952	15709.48121	2479.175122	2462.510975	1927.832675	1883.127762	1143.708782	1504.399197	2493.487204	2850.189298	2431.291378	1721.020039	10351.35941	18077.25601	15700.08865
NMW0102	126	82	141.079	C7H11NO2	Guvacoline	Heterocyclic compound	495-19-2	1250	-	-	-	19833.52215	19390.86545	20565.66935	14252.14536	19526.02687	17848.00884	23415.36676	19654.34298	17571.96822	19789.79603	16368.13052	19808.55764	17333.28495	19671.74206	21173.42193	18303.06118	20032.42273	19891.74922	15793.74593	18800.41539	12979.4669	19037.10156	19168.61201	18449.28994	19611.193	17545.22903	20485.89811	21188.63014	23676.41601	24498.70455	26880.89236	25422.48198	25603.81391	20290.24273	21515.14085	18081.56467	17604.45098	19777.3339
QWMW0413	65	93	135.105	C9H13N	Pyridine, 2-butyl-	Heterocyclic compound	5058-19-5	1202	green, sweet	-	-	29414.15739	30162.84891	29516.86271	28626.54748	28306.27256	35027.02573	37066.27092	34212.8475	34554.66646	34726.34162	5760.798001	5787.587975	5625.459372	5935.891642	12148.69514	15296.80291	15182.95457	18271.9633	14494.71214	14582.73899	19775.07332	19219.26464	20025.17075	21058.03084	20992.56418	5772.091926	11501.97616	12200.81385	11436.06972	13925.96853	15255.45289	15035.21692	15057.35772	16774.81166	11260.32409	15591.84503	15692.88961	13802.21246
XMW0702	117	160	161.03	C9H7NS	2-(3-Thienyl)pyridine	Heterocyclic compound	21298-55-5	1487	-	-	-	33612.11926	34870.5541	33134.04508	33410.49102	30716.05011	34078.41036	30510.79327	35707.70304	34314.65434	35394.30224	27250.12492	31310.8074	31962.45921	36043.13558	29163.79944	33100.71427	33033.86209	35044.83261	33289.1031	32703.53411	20788.07076	21314.62611	21315.61731	23016.40047	27840.00214	22952.71693	25678.62421	24265.73093	18731.11675	29141.65906	24398.33365	23788.4442	30747.28254	30794.28497	18434.54765	20458.93604	24282.8337	20969.37025
XMW0704	113	99	254.152	C14H22O4	Dispiro[1,3-dioxolane-2,2'-bicyclo[2.2.1]heptane-3',2''-(1'',3''-dioxolane)], 4',7',7'-trimethyl-	Heterocyclic compound	24022-14-8	1706	-	-	-	16900.94786	17953.46185	13363.07762	14947.72095	20432.63326	8095.039176	14124.49697	14881.59313	11594.61515	16449.04775	17558.53592	19706.83903	20317.73152	13877.90995	13012.66813	24473.67286	13767.27362	22792.89256	26545.39632	28728.34649	10445.92925	7480.484766	8386.493805	11035.36242	9948.160427	7251.058309	4433.399745	6725.361939	5912.843585	5555.687104	8788.311103	10265.20853	7030.905147	6005.062378	6556.324118	5579.91481	6951.301937	8704.367458
YZMW0282	124	43	166.111	C9H14N2O	Pyrazine, 2-methoxy-5-(2-methylpropyl)-	Heterocyclic compound	36330-05-9	1240	-	0.01	-	9177.698053	14509.86524	13631.34027	15337.8612	8134.804817	13389.70426	16419.73874	13166.27504	11944.82372	14423.3419	11711.51623	13869.15691	12122.63942	14459.88775	18220.30169	13788.60821	13472.53465	13088.76451	11507.99643	12909.23997	13889.65481	14054.76632	13947.15317	12941.47796	15056.16908	12104.22968	15655.4233	15441.73149	15539.18391	18977.00599	17468.28193	18040.04091	18776.18412	18328.48045	15785.5018	12853.51444	11230.39532	14451.99776
XMW0430	98	70	98.084	C5H10N2	2-Piperidinimine	Heterocyclic compound	22780-54-7	1102	-	-	-	12139.39266	11907.4354	13590.61587	12626.00379	12425.26971	10848.73302	26839.22351	21464.53832	20760.35272	23222.68539	10199.24026	10150.03155	9702.47427	15356.91555	9553.215791	7537.122432	10559.23612	13446.09031	10928.65313	9939.695218	10975.91626	10348.59662	8599.430126	8857.656244	20861.42534	10283.24258	5545.633091	5312.436558	6458.436386	10841.645	9255.277858	8816.557179	22563.62873	9700.952965	5127.858225	8388.496184	22785.70105	11385.23142
QWMW0245	71	84	162.017	C6H10OS2	1,3-Dithiolo[4,5-b]furan, tetrahydro-3a-methyl-	Heterocyclic compound	67411-25-0	1245	boiled, milky, chicken, cooked beef, rubbery, sulfury, thiamin	0.006	-	12801.37992	23523.82057	28052.11158	20191.56886	26464.94247	27444.77928	32329.43041	12104.87635	25325.16311	32607.20105	17289.12559	12293.90763	12007.28731	29972.61872	39032.41334	32672.35182	31526.04849	34069.84773	23355.25925	11656.6585	16605.14469	15951.49183	15121.45552	11378.27312	15215.02956	8828.468595	17252.6152	16175.30146	17385.99195	19735.59116	12817.62468	12875.62908	19027.56934	10882.88415	12983.55639	11020.16046	14746.60486	15911.86248
XMW0585	84	42	143.058	C6H9NO3	5-Isoxazolecarboxylic acid, 4,5-dihydro-5-methyl-, methyl ester, (R)-	Heterocyclic compound	64018-42-4	1071	-	-	-	12554.1552	12496.78903	12496.32477	12609.36698	12431.02624	9551.248641	9301.093743	8909.585231	9044.486254	9726.891528	2525.721227	2715.958704	3096.884358	3012.423328	2231.505009	5735.350316	6004.594844	5842.866531	5623.54673	5966.267321	11091.05664	11054.91083	11300.04372	11437.76378	10556.24147	2686.823057	3037.895294	3004.956524	3689.530553	3213.641739	4400.84052	4157.84244	4751.345732	3673.61728	4172.297403	6248.6532	6872.327472	6731.586862
QWMW0465	71	87	100.035	C5H8S	Thiophene, 2,3-dihydro-5-methyl-	Heterocyclic compound	4610-02-0	850	heated, onion, sulfury	-	-	8990.700113	11478.81286	9292.177659	8585.376425	9245.07791	9191.186283	10775.38536	9771.634346	8690.155323	8101.769047	8181.664703	9282.152405	9464.57909	9745.257125	11612.53128	10159.35589	10498.52798	8975.075616	11173.8916	10704.5996	9114.672783	9952.997863	8277.369981	8347.147539	8101.63655	7957.585876	8566.421351	10304.36674	7137.18305	8851.470652	8598.309256	7901.52332	9014.626859	10100.78919	7681.311573	8130.062787	10056.29763	9800.033237
KMW0451	113	112	143.04	C6H9NOS	5-Thiazoleethanol, 4-methyl-	Heterocyclic compound	137-00-8	1278	fatty, cooked, beefy, juice	0.1	C04294	26475.00725	29430.01062	33047.14152	19177.82455	33120.07801	37993.13916	33061.02473	18915.87419	30700.32566	46491.23543	15574.15832	11671.92717	12210.87567	43564.32984	54794.12772	46781.78146	44227.2356	49211.28885	27038.88181	10410.67074	23584.98488	22974.84094	25285.49601	18286.82667	26166.7601	9142.403887	26540.11693	25309.86978	24722.27716	26437.28378	20682.6011	23311.08997	27091.89775	25282.69215	26393.17026	7794.220721	23517.31826	23501.22296
YZMW0250	122	149	150.116	C9H14N2	2,3-Dimethyl-5-n-propylpyrazine	Heterocyclic compound	32262-98-9	1166	-	0.32	-	1171.057277	2095.92944	2129.297849	1959.766273	2271.859661	1866.087589	1829.409629	1576.140518	1625.749942	1674.062816	65.22373224	390.6431427	421.5360108	332.6436744	411.1775533	1050.679935	805.8665758	1006.576832	941.3384637	877.0388772	712.4985065	640.3425411	661.2781907	619.1772003	642.4992554	551.7531491	797.205309	529.2125182	687.9174297	575.6819627	0	0	0	0	0	0	0	0
XMW0740	132	133	133.064	C7H7N3	3-Methyl-pyrrolo(2,3-b)pyrazine	Heterocyclic compound	20321-99-7	1481	-	-	-	14013.88739	13857.98049	13323.34191	14116.49869	13211.41888	14139.97704	12887.28965	15473.81258	15109.51809	15408.03574	11418.64099	13721.92843	11787.9098	13201.87942	12398.27048	14439.98273	13966.67477	14573.8943	13852.40959	14686.7916	8118.028723	7714.543018	8114.044112	8121.209812	9249.813192	9406.485498	11586.54639	8470.638158	8287.404201	12437.44762	8180.038903	8490.841476	11454.51192	11148.16662	6438.905937	8042.248734	8685.28579	10699.4535
D895	111	125	126.025	C5H6N2S	Pyrazine, (methylthio)-	Heterocyclic compound	21948-70-9	1093	-	0.2	-	10034.89751	9732.568123	10130.97905	10197.2914	7313.076902	9536.91985	9484.00439	6918.509617	6993.629955	9977.900244	7719.492127	9041.968258	8229.344253	9750.536561	9138.00391	9864.817253	10010.06233	10214.29369	7721.293894	9007.984052	7470.089925	8887.02618	9882.568201	6351.164544	9743.926249	7155.051222	9224.225589	9556.468189	10043.28477	10151.11737	9835.637633	9948.161425	9711.877209	9315.985563	9002.952585	7225.294918	8669.325736	9164.306264
D404	139	67	196.146	C12H20O2	Hexahydro-3-butylphthalide	Heterocyclic compound	3553-34-2	1653	-	-	-	8357.404621	8134.097476	8545.031852	8186.104359	8251.045177	8479.989292	8087.120431	8296.285916	7580.67352	8487.479851	8856.915341	8186.618809	8234.568462	8421.231682	6817.001103	5170.823684	6210.184162	7486.495837	4721.226982	4765.616053	6652.844094	5772.061795	6279.765599	6367.096641	6545.660364	4309.980587	5529.579055	3814.288411	5168.025754	5336.462859	5660.150946	7482.315943	6024.524318	6178.702925	4850.849733	5358.938096	5908.232298	7180.972196
NMW0026	120	61	120.007	C4H8S2	1,4-Dithiane	Heterocyclic compound	505-29-3	1068	sulfury, solvent, garlic, onion, pyridine	0.05	C01871	8971.891221	9995.938524	9396.891796	9052.56102	8805.72604	18170.96624	17135.75274	18411.46072	18259.88944	19179.70516	3215.61995	3318.221249	3783.313424	4233.100164	2143.802754	7999.546001	7059.568276	7225.480522	6967.28729	7154.489375	5564.858712	5541.66738	5316.649608	5475.64041	5299.077901	4228.328299	4551.243119	5121.700182	4849.662679	4914.320119	5668.918078	4943.545467	5364.170861	6484.30665	5012.035684	7349.575115	8205.54883	7267.780319
D33	154	69	154.045	C8H10OS	3-Acetyl-2,5-dimethylthiophene	Heterocyclic compound	2530/10/1	1289	burnt, roasted, meaty	-	-	8850.288742	8703.732727	9504.285442	8965.890986	8407.939265	8882.080965	9687.624392	8687.671996	9393.066794	9763.46772	8444.601173	7459.650468	7092.182033	7580.408095	6667.42258	8352.567397	8897.069834	9793.932999	7659.054184	8801.036187	7854.788562	6974.422022	6449.681955	7379.960573	8040.672842	7632.335809	8254.469566	8283.762661	8683.80112	8006.275405	8114.881597	8330.714905	8884.109097	8046.48314	7903.248059	8714.245122	6101.312449	6923.562238
D211	44	86	86.084	C4H10N2	Piperazine	Heterocyclic compound	110-85-0	852	ammoniacal	1720	C07973	7097.685119	7372.889928	6924.911033	6196.285666	8083.701302	6649.570901	7933.517994	7538.044322	6077.966152	6712.985993	6584.006946	6755.816304	6600.777415	7073.388662	7066.796819	6777.826563	5181.747106	6329.793464	7653.832051	6889.690595	5696.495156	7232.975581	6590.752957	6622.269069	6410.665377	5413.126235	7841.740481	6658.395539	6425.055164	7123.851832	6580.98803	6805.316167	7464.732759	7349.732924	6561.712049	5605.572783	7269.623034	7333.690222
KMW0190	81	42	122.084	C7H10N2	Pyrazine, trimethyl-	Heterocyclic compound	14667-55-1	1004	nut skin, earthy, powdery, cocoa, baked, potato, roasted, peanut, hazelnut, musty	0.29	-	410.2262587	342.3062497	362.5620087	365.3982864	422.2200574	624.0969807	694.7447887	755.5122634	775.9530459	768.3152967	0	0	0	0	0	0	0	0	0	0	0	0	0	0	0	0	0	0	0	0	0	0	0	0	0	1264.009248	1379.0383	1075.188826
XMW0484	81	53	110.073	C7H10O	Furan, 2-propyl-	Heterocyclic compound	4229-91-8	791	-	0.2	-	5558.007799	5688.915572	5291.092569	4909.206469	4892.527441	9684.837901	8873.062736	8945.65138	8347.864428	9338.972751	5380.699624	5587.717487	5829.190322	5641.88661	5198.639691	4413.044408	4410.270224	4853.717678	4153.300617	4432.462427	13968.39929	14549.63338	12968.28999	12122.56384	14041.99678	3186.474112	3190.789857	3230.874431	3449.803119	0	6846.769951	6649.399366	7022.247735	6735.120032	6122.834719	7520.969472	10499.05466	6984.206198
WMW0208	71	99	168.115	C10H16O2	2H-Pyran-2-one, tetrahydro-6-(2-pentenyl)-, (Z)-	Heterocyclic compound	25524-95-2	1518	creamy, waxy, jasmin, peach, coconut	2	-	13557.75784	13696.6537	14582.20493	10752.11989	13762.23711	16384.29289	11858.30203	11940.59645	14621.2644	17198.64281	9506.824316	13462.33517	10592.15664	18247.64556	19436.27324	17871.43208	17633.85891	15832.1483	16577.35648	16092.31856	15705.94449	14706.43747	12607.33463	4774.729138	20601.40281	13790.16285	10964.64693	8831.043344	10778.01817	20061.45024	10846.92484	19894.92809	12620.08576	10792.11894	12521.82288	4134.737773	13282.09508	20808.75404
NMW0098	140	96	155.095	C8H13NO2	Arecoline	Heterocyclic compound	63-75-2	1233	-	-	C10129	3691.635828	3867.904357	3978.061491	4122.229013	3545.435853	3459.53049	4721.458594	3961.749631	3703.690377	4015.141963	2738.342266	3141.369266	2793.427763	3633.538187	4121.971651	3637.357532	3480.368353	3581.536143	3140.641212	3902.085601	3837.360187	3524.450841	3667.347219	3956.673409	4299.547594	4260.749132	3483.387928	4079.779086	3605.471706	4086.114452	4696.695654	4504.62914	4594.684404	4879.167055	3896.971527	3949.041832	3140.540735	3915.853564
WAMW1843	80	81	81.058	C5H7N	1H-Pyrrole, 2-methyl-	Heterocyclic compound	636-41-9	850	-	10	-	4530.087639	4733.70803	5152.053881	4969.203725	6142.589602	4704.929336	5210.315631	3734.805027	7292.690846	4608.895843	3970.948719	3760.225677	4453.448334	4661.261577	8506.447313	6737.89832	5520.644654	4832.993891	7281.863672	5856.439491	4350.004212	6197.107035	4989.638849	4275.568878	8148.804381	3604.479107	6176.350675	4289.302001	5156.041861	7047.846854	4249.8351	5196.557197	5408.068539	5782.474011	4429.795046	3809.672236	4839.07549	5110.296001
KMW0188	120	105	120.007	C4H8S2	2-Methyl-1,3-dithiacyclopentane	Heterocyclic compound	5616-51-3	1026	sulfury, alliaceous, smoky, savory, vegetable	0.02	-	9328.505786	12605.32325	14762.84075	9277.49857	5447.602062	20193.28491	10798.26308	6789.35309	13089.6147	23531.08577	5304.186997	3397.376388	6366.881544	9365.224301	8953.356309	5718.597703	8461.104281	23447.18774	5422.544024	3738.814042	3592.420808	5095.197784	11758.32789	6705.675597	7711.389151	2270.57361	9665.875224	9476.80192	20379.31218	9254.424956	6739.05537	6943.954078	7498.667439	7910.035265	6613.735349	6265.936213	26467.16873	22001.736
D323*087	140	107	140.041	C6H8N2S	Pyrazine, 2-methyl-3-(methylthio)-	Heterocyclic compound	2882-20-4	1184	roasted meat, nutty, almond, vegetable	0.001	-	7096.672883	7324.711136	7377.209773	8835.400673	6814.955737	8745.969178	10110.08901	11847.99592	8893.556309	9162.04056	2052.779916	1544.136554	1503.186439	2732.761802	3372.783171	4650.991173	4681.392426	5551.445605	4059.73317	3994.04864	4866.265892	5000.780215	5508.258832	6832.681029	5648.382139	1112.618707	2548.748655	3162.393265	2466.561481	2933.406518	3479.344729	3542.967065	3121.317272	3995.630607	3979.423572	3602.091668	3819.924605	4190.934315
KMW0264*022	135	136	136.1	C8H12N2	Pyrazine, 3-ethyl-2,5-dimethyl-	Heterocyclic compound	13360-65-1	1081	potato, cocoa, roasted, nutty	0.0086	-	1446.884681	1413.514055	1377.848937	1416.604082	1352.704548	3965.861511	4169.216408	3750.074172	4026.680485	3352.381152	24.56044271	9.939984948	7.621876553	9.249880995	7.080936417	34.23192624	30.49320814	29.40612963	29.18141376	31.57450579	14.93157619	9.700512	0	0	0	43.67955846	44.49791812	42.21108523	34.74582098	38.81067986	82.42555626	85.24340075	80.2763455	85.00643004	75.31254149	285.042895	229.4302867	216.5538377
KMW0268*022	135	136	136.1	C8H12N2	Pyrazine, 2-ethyl-3,5-dimethyl-	Heterocyclic compound	13925-07-0	1084	burnt, almond, roasted, nutty, coffee	4.00E-05	-	1446.884681	1413.514055	1377.848937	1416.604082	1352.704548	3965.861511	4169.216408	3750.074172	4026.680485	3352.381152	24.56044271	9.939984948	7.621876553	9.249880995	7.080936417	34.23192624	30.49320814	29.40612963	29.18141376	31.57450579	14.93157619	9.700512	0	0	0	43.67955846	44.49791812	42.21108523	34.74582098	38.81067986	82.42555626	85.24340075	80.2763455	85.00643004	75.31254149	285.042895	229.4302867	216.5538377
WAMW0550*022	135	136	136.1	C8H12N2	Pyrazine, 2,6-diethyl-	Heterocyclic compound	13067-27-1	1084	nutty, hazelnut	0.006	-	1446.884681	1413.514055	1377.848937	1416.604082	1352.704548	3965.861511	4169.216408	3750.074172	4026.680485	3352.381152	24.56044271	9.939984948	7.621876553	9.249880995	7.080936417	34.23192624	30.49320814	29.40612963	29.18141376	31.57450579	14.93157619	9.700512	0	0	0	43.67955846	44.49791812	42.21108523	34.74582098	38.81067986	82.42555626	85.24340075	80.2763455	85.00643004	75.31254149	285.042895	229.4302867	216.5538377
XMW0454*035	68	59	170.131	C10H18O2	(3R,6S)-2,2,6-Trimethyl-6-vinyltetrahydro-2H-pyran-3-ol	Heterocyclic compound	39028-58-5	1173	woody	3	-	104998.3054	98697.24172	98296.12833	104091.5613	97569.42106	97474.44102	99481.9195	94189.88635	95352.74965	100059.55	78189.5882	89420.26983	88695.18218	92404.04494	101749.7536	98140.39727	152406.476	99090.55946	135504.1855	97357.24875	151615.5506	141388.2943	146311.131	148186.9634	145987.6311	5512.075523	5414.045512	5498.124567	6392.649207	7633.177346	7922.517349	6137.451957	12835.58246	8896.39736	5366.736298	123200.8461	135129.8374	142832.4106
WAMW0588*014	122	121	122.084	C7H10N2	Pyrazine, 2-ethyl-6-methyl-	Heterocyclic compound	13925-03-6	1003	roasted, potato	0.04	-	2887.119106	2931.021311	2826.429186	2686.154161	2674.139194	4685.003363	4633.803665	4718.864105	4594.537004	4688.276993	0	0	0	0	0	262.3030476	376.4684586	259.6052134	0	325.0612484	124.8973492	103.6427246	80.37067742	207.6053934	95.2937969	136.8280067	0	0	0	133.7273017	888.2993631	1029.091666	1060.891331	997.5449592	983.304312	0	0	0
KMW0183*014	122	121	122.084	C7H10N2	Pyrazine, 2-ethyl-5-methyl-	Heterocyclic compound	13360-64-0	1005	coffee, beany, nutty, grassy, roasted	0.016	-	2887.119106	2931.021311	2826.429186	2686.154161	2674.139194	4685.003363	4633.803665	4718.864105	4594.537004	4688.276993	0	0	0	0	0	262.3030476	376.4684586	259.6052134	0	325.0612484	124.8973492	103.6427246	80.37067742	207.6053934	95.2937969	136.8280067	0	0	0	133.7273017	888.2993631	1029.091666	1060.891331	997.5449592	983.304312	0	0	0
QWMW0266*441	121	135	136.1	C8H12N2	2,3-Diethylpyrazine	Heterocyclic compound	15707-24-1	1088	burnt, caramel, chemical, mothball, prickling, roasted, hazelnut	0.05	-	391.0563248	385.9477518	375.4568859	381.7192383	364.5748074	1194.585553	1237.175202	1236.334119	1191.526407	1176.453272	14.01993053	0	0	8.272512525	0	11.81452544	11.76369233	11.82305649	0	9.333293364	10.60549485	0	0	0	0	19.76452548	20.1281219	20.26216657	19.88413	20.84690585	25.17540437	23.17610125	23.19291006	21.51388808	23.81970713	0	0	0
XMW1314*101	149	150	150.116	C9H14N2	2,3,5-Trimethyl-6-ethylpyrazine	Heterocyclic compound	17398-16-2	1163	-	-	C73333	4608.68516	4663.530349	4598.774924	4788.090352	4314.59922	4692.928053	5554.99149	4590.802298	4437.651514	4696.229557	162.2347454	0	0	153.3984731	204.3303559	818.8799864	769.719843	738.8556765	600.0299166	511.0696491	141.3770485	0	98.09715725	195.8636607	85.79408775	326.6483056	348.5417454	439.24984	416.3018204	496.1960516	777.9194843	844.5470152	860.979352	825.5024884	680.4344268	13461.20904	14830.82724	14462.943
XMW0038*293	142	156	157.089	C11H11N	Quinoline, 2,7-dimethyl-	Heterocyclic compound	93-37-8	1423	-	-	-	112735.759	104447.7041	109774.0205	88022.99452	110317.6281	44183.67088	43882.88782	44820.98155	42357.51771	45502.78949	96595.52586	84984.55648	128353.4768	102518.8429	70520.57586	42582.69242	44827.27137	43221.78706	45192.18768	47616.50603	43198.05153	44399.12656	40991.69505	46665.4005	44771.63512	6698.224293	10393.10436	8039.741992	8723.576104	9401.565527	5714.278681	7816.397287	12469.41123	8591.579587	7053.674488	43140.3597	48888.88552	48209.60509
GMW0317	80	138	212.178	C13H24O2	6-Octen-1-ol, 3,7-dimethyl-, propanoate	Ester	141-14-0	1445	floral, green, neroli, waxy, fruity, rose	-	-	1183927.217	1104253.764	1020304.023	888943.0885	1036917.377	509196.7557	391210.589	545662.9902	501966.4217	620872.9254	785707.275	892823.3081	1332346.603	1292952.079	943785.8699	471005.7342	401155.4867	395695.8103	427523.6049	783358.9193	406122.6343	370545.4199	479733.7504	587019.3174	447937.5607	106589.0942	116740.6762	92808.28465	95353.78048	88810.4699	103123.7435	89066.48785	240761.6985	93720.66915	73706.03318	634460.875	539630.7857	546607.1905
w31	67	82	170.131	C10H18O2	Butanoic acid, 4-hexenyl ester, (Z)-	Ester	69727-41-9	1203	-	-	-	0	0	0	0	0	0	0	0	0	0	57862.92035	55154.50409	56784.48175	20801.33473	18682.56728	26800.96248	26343.59423	29731.17625	30114.00193	70427.24746	45132.91183	40478.79527	48704.81166	82317.25455	59854.90485	57030.39859	24163.18019	63129.46283	26922.29031	26411.40122	146674.4013	123378.1712	31738.6603	35702.97809	126523.6327	72656.60143	32534.68715	43490.68414
KMW0619	71	69	224.178	C14H24O2	Butanoic acid, 3,7-dimethyl-2,6-octadienyl ester, (E)-	Ester	106-29-6	1562	sweet, fruity, rose, waxy, raspberry, tropical	-	-	48891.81015	48827.92295	49950.52348	39632.13993	55271.86947	54424.79858	45322.8783	48346.64247	46935.25549	67512.15468	42333.30233	55109.92286	44326.6869	77736.92804	71495.20688	68397.14643	67163.42184	65560.58459	76561.808	72013.88488	35154.40825	40218.12785	27968.2026	14054.9857	29791.22777	12205.85849	33073.92684	24717.21752	26098.34346	29198.28282	29938.04604	19685.12904	17409.58035	36947.38163	27682.31687	12393.51737	32447.84416	31690.59287
XMW3436	42	39	144.079	C7H12O3	2-Furanmethanol, tetrahydro-, acetate	Ester	637-64-9	1098	fruity, ethereal, rummy, brown, cooked, cognac, tequila, caramel, nutty	-	-	17085.53122	16336.34524	17197.882	15198.35717	16478.35338	0	16028.8771	0	0	19622.84003	17057.24613	18792.98894	18311.88337	18789.20762	16291.56958	11910.40024	13655.83404	14406.09044	11259.17599	12156.50141	17258.5347	17056.12829	18363.19101	15990.34496	15360.61006	11918.67288	14161.56763	14990.52673	13883.39077	14116.87422	13045.20972	13533.93332	16846.4696	17535.89906	14205.10373	17546.14165	20161.82382	21024.57039
NMW0277	132	150	234.089	C13H14O4	(S)-4-(1-Acetoxyallyl)phenyl acetate	Ester	52946-22-2	1650	-	-	-	5196.726521	4851.174407	4560.490375	5220.901129	4863.916986	4819.675596	4537.61125	4933.972809	4775.248169	4274.665406	4904.723155	4952.847355	4999.376417	5498.751822	4292.19172	2984.443333	2975.307523	3834.879314	2590.713589	2730.123394	3195.035628	2606.531452	2113.389435	3432.432543	3111.545535	1766.610441	2391.404517	2228.29685	2100.700201	2988.16752	2500.652565	4444.182024	3056.048231	3670.602321	2096.647718	3832.25952	3599.393825	3856.16693
XMW0213	70	99	186.162	C11H22O2	Isopentyl hexanoate	Ester	2198-61-0	1250	fruity, banana, apple, pineapple, green	0.32	-	7254.30451	8433.709118	9989.777554	4694.206631	9098.660486	9814.599217	10828.77793	4420.207744	8753.90709	10912.64301	3753.576181	3231.476203	3235.539257	9821.183569	13433.84678	11142.25812	9834.342658	11228.86179	6898.536967	2783.083866	6820.304152	7211.377654	7199.924744	0	7631.713665	0	6678.070227	5738.641673	5671.366937	7094.98507	5484.158431	6446.308469	7387.874538	7568.231673	6840.389626	0	7294.259468	7410.561597
XMW3503	55	43	182.094	C10H14O3	Butanoic acid, 2-methyl-5-oxo-1-cyclopenten-1-yl ester	Ester	68227-51-0	1416	fruity, nutty, caramel, maple	-	-	6645.998985	6963.491466	6454.454052	6002.145743	5762.914209	6013.773066	4108.722643	5567.017673	6536.301738	6376.479354	3832.399842	4247.470633	4323.950953	5832.985223	6585.831397	5676.822749	5456.104106	5001.603623	5429.63883	3914.449809	5392.05768	4908.424484	4613.740538	1204.546773	3997.663568	2690.985481	5121.749702	6133.103147	2637.159876	4873.887464	3125.497943	4786.848969	5739.31414	5474.611495	3753.692025	0	5911.399772	5334.223018
KMW0568	99	71	170.131	C10H18O2	2H-Pyran-2-one, tetrahydro-6-pentyl-	Ester	705-86-2	1502.446301	creamy, coconut, fruity	0.066	-	7149.55675	7662.487173	6340.113752	8964.80149	6646.716321	7234.494696	7371.460154	9430.185312	7804.502407	8170.517514	10944.42822	11334.92011	10467.9371	8900.891253	8649.261198	8060.214807	8106.507661	8244.734661	8531.490235	12807.23037	6304.52007	5595.414027	6981.422743	2721.061703	6823.135164	4355.284296	5768.596924	6187.342224	6025.467602	6956.360524	5054.698648	6956.727568	4662.606879	5383.402612	6395.55785	1186.270216	5798.41798	6723.274079
XMW1244	70	99	186.162	C11H22O2	Hexanoic acid, pentyl ester	Ester	540-07-8	1287	sweet, green, fruity, estery, pineapple, apple, pear, fatty	13.802	-	3395.181697	3319.30981	4246.636064	3211.683431	4044.455851	4686.956329	3870.744904	3187.548786	4221.13412	4629.415242	2320.035201	1651.198571	1970.539473	4480.741288	4820.059083	3963.806862	4444.303543	4943.906079	3767.504004	1592.345661	3413.094749	3679.16318	4897.154428	0	3988.655974	0	4034.161139	3189.681627	4508.489648	3550.506659	1694.0364	1851.183963	3361.872547	3523.478849	2912.692882	0	3339.206938	3934.226532
WAMW0407	70	56	144.115	C8H16O2	Formic acid, heptyl ester	Ester	112-23-2	1039	green, waxy, floral, herbal, plum, apple, cucumber	-	-	7112.180614	9035.354313	9653.646526	6546.912042	14995.5859	9189.582735	12297.67641	6869.176291	7622.514298	9223.278614	4696.707214	4061.478853	4655.288236	10015.97708	19868.48293	17521.78994	15312.02957	17243.14908	7903.950102	3496.07468	0	5947.064502	8634.001274	0	5613.971889	5073.352926	13369.5962	11805.67412	12018.67767	10477.09782	4971.358668	5064.753974	6278.477729	10953.57879	6343.22736	0	6889.06134	5311.886842
NMW0029	90	91	136.052	C8H8O2	Formic acid, phenylmethyl ester	Ester	104-57-4	1079	floral, fruity, spicy, almond, cranberry, black currant, tea	168.54	C05613	1308873.799	1297484.029	1299032.903	1325175.98	1306266.13	937855.9155	926052.1647	920670.013	1011826.506	1112430.935	137522.2149	143040.2903	160350.2728	143538.9832	125984.3137	486974.9562	524213.6771	562750.6666	489357.2577	511299.3786	1117089.435	1009736.663	1020587.751	1129710.493	947717.7419	151622.1238	149235.8019	155225.3776	150799.0067	144947.9117	180369.8134	179072.9322	188900.1923	179591.4071	173201.5786	759301.0971	835024.4218	799326.5094
QWMW0927	96	125	170.131	C10H18O2	3-Octenoic acid, ethyl ester	Ester	1117-65-3	1203	fruity, fatty, tropical, pineapple, passion fruit	-	-	633330.7174	549959.0299	554909.3138	566721.9211	602510.7517	483856.6217	589560.2609	459921.6408	498322.2172	561827.6955	412383.1454	509364.885	464483.37	515415.6982	625410.145	600898.5935	585095.9869	612465.4746	507376.7335	524311.1872	559782.2375	583177.3261	618839.86	514924.395	616657.2387	491959.5489	659722.8075	659226.2206	672029.369	596965.0128	700926.9294	706789.9723	682420.1876	710400.627	637479.2021	442046.9795	481494.2515	508704.7276
KMW0429*337	95	121	182.131	C11H18O2	Isobornyl formate	Ester	1200-67-5	1233	camphor, musty, medicinal, woody	-	-	288908.7729	276302.4251	292578.6139	292491.3378	277569.0106	265753.1281	328872.1993	291204.7925	270033.7985	301976.6246	255632.9819	266705.3178	267559.047	312749.8158	351397.4395	302142.2651	313639.0038	331624.5418	227330.1878	276512.4217	283309.4947	271167.7528	319333.2071	286195.9152	286891.0462	257957.3051	335855.6841	326726.2835	340237.9268	391448.8623	382121.3182	371568.007	375973.9834	376273.7447	290414.1099	273704.99	253849.9002	278189.1938
XMW0969*109	83	101	156.115	C9H16O2	2-Butenoic acid, 2-methyl-, 2-methylpropyl ester	Ester	66917-61-1	1097	-	-	-	166268.0661	166264.0772	172482.3197	207898.1396	171230.2149	164663.3086	187491.6454	186350.6132	174624.5039	179099.5729	191430.2522	243271.5968	250554.6258	139785.1112	190864.9502	142099.5472	141707.5202	157733.4274	136579.4075	226575.6194	184651.8554	186074.9144	194121.7996	278134.7437	219847.3723	413209.7406	209431.6407	239678.3865	239910.9861	245718.8126	236830.4734	255471.5778	178421.5823	191189.2659	203408.821	231023.6829	159869.4449	175636.0148
XMW1227	69	41	154.099	C9H14O2	(E)-2-Methylbut-2-en-1-yl methacrylate	Ester	88142-95-4	1088	-	-	-	183572.7533	184147.4416	187235.9529	185581.6983	182644.0621	145423.4169	179318.031	140019.2112	142784.5341	184832.0588	137323.962	156382.4615	148130.2933	172009.3187	168281.9502	157668.3779	180773.8876	183403.4223	142939.6838	165381.973	179283.207	168324.5438	182536.6734	160182.173	178939.6653	131731.7432	165640.1059	168271.3727	175116.1335	178322.938	171172.0922	172547.3043	185105.3077	183364.0904	163058.9371	130936.4572	154992.8612	168755.0225
D125	136	91	192.115	C12H16O2	Benzeneacetic acid, 2-methylpropyl ester	Ester	102-13-6	1393	sweet, floral, honey, chocolate, amber	-	-	263485.7271	247348.5082	155553.1385	152164.3458	157270.035	106014.6895	211113.4395	145795.5313	145787.4499	116372.2959	165856.5452	168358.6339	147649.4682	159754.0719	129683.6978	157078.0891	145590.0823	164347.1198	113437.708	122941.3634	180229.09	210471.8505	124692.8986	166403.192	149007.745	159620.4482	95200.07857	115594.8124	89967.37025	113924.7583	156007.7815	138396.267	166662.6547	109797.9042	143865.3693	175616.514	138312.2904	113191.1886
XMW0007	149	150	278.152	C16H22O4	Dibutyl phthalate	Ester	84-74-2	1972.586207	faint	0.26	C14214	179787.1657	123567.2025	169638.8707	113929.9363	152465.535	136174.9005	101105.5707	149026.3987	193105.7445	183951.9993	81692.09589	54202.3974	45741.88989	69849.30482	46565.58216	60792.18708	51864.02413	78113.47853	27264.7959	69008.51951	81742.60567	87142.9121	67418.63309	89128.00367	82081.42391	19508.64391	40413.32948	41241.21927	46372.78234	30330.2467	31007.19667	49980.37968	42083.76125	32302.26835	24459.28997	165253.2494	65745.03514	103796.2354
XMW1067	71	43	156.115	C9H16O2	Butanoic acid, 2-pentenyl ester, (Z)-	Ester	42125-13-3	1098	-	-	-	163107.6931	158325.0066	153761.3704	147383.5159	165508.0646	176138.8681	168585.975	141055.6888	167464.8969	189353.1517	146310.5945	141072.4112	136789.8122	187575.6705	195337.6272	192076.0488	184952.5376	204104.6974	159254.3064	126532.9751	150296.9969	150178.0244	168528.8512	121381.5318	159932.9657	98655.80597	153146.7718	153368.619	163527.0791	160224.8489	155347.04	151787.7286	171114.74	192898.2728	148931.6156	85284.01017	143781.3401	156490.8984
KMW0377*042	82	57	184.146	C11H20O2	cis-3-Hexenyl-.alpha.-methylbutyrate	Ester	53398-85-9	1234	fresh, green, apple, sweet, fruity, pear	-	-	79677.51564	87333.89185	79547.73623	90831.92059	86167.0874	83066.05738	114844.406	81275.67781	84509.72389	81861.35622	71423.07231	83497.99598	74805.66777	86613.62601	108260.4579	85081.3603	88537.99947	94061.14504	63062.04283	77095.33224	87745.14452	84971.23433	89514.57519	80455.56928	78090.34597	72063.88191	95193.20465	92262.11418	97839.53734	112851.9889	112378.6842	108726.0133	112710.3566	110319.5343	93635.66797	76585.34776	80596.13846	90411.17356
D246	93	69	224.178	C14H24O2	Propanoic acid, 2-methyl-, 3,7-dimethyl-2,6-octadienyl ester, (Z)-	Ester	2345-24-6	1487	sweet, fresh, fruity, raspberry, strawberry, green	-	-	114113.7768	112012.1455	117364.5885	115676.5594	115940.75	114777.707	107370.7393	117808.6022	113042.8424	115893.2401	112738.0655	128476.6821	128829.4147	118458.5795	139660.0523	140615.7408	138756.8304	120102.2684	136504.1362	117948.4761	80378.43592	82049.31024	68728.05431	89235.24873	106496.1425	88416.26508	107308.24	94682.70512	87923.97028	120786.9662	94192.12475	94665.77995	126419.4732	115727.3171	72922.31501	76260.47995	76349.33488	86575.11908
KMW0317	85	56	128.084	C7H12O2	2(3H)-Furanone, dihydro-5-propyl-	Ester	105-21-5	1156	sweet, coconut, nutty, caramel, tonka, hay	0.4	-	181394.652	174007.0872	171784.2504	175913.3063	181294.7225	173463.3145	168276.2472	157167.5067	162001.3298	170560.6308	119646.0832	149726.1377	142570.1341	167684.6215	184256.3269	174630.6736	168706.6313	173448.4451	133243.8021	157850.2203	159048.7894	149488.4103	171455.5293	172046.4927	146751.3465	29722.59843	51703.25025	41437.2716	52440.69163	55368.10591	63117.3669	48723.05117	93812.12519	72068.91998	36722.1712	86286.18682	128120.5946	123684.608
XMW1241	45	68	143.058	C6H9NO3	Acetic acid, cyano-, 2-methoxyethyl ester	Ester	10258-54-5	1162	-	-	-	112730.747	128150.4349	127746.0467	126746.0782	135137.7364	122977.7813	125643.7844	133537.3945	121176.5265	129081.8828	103015.6769	118320.9289	119929.9209	133994.9635	130837.9883	132711.3169	126420.7062	133283.7669	116302.4688	125329.3807	125240.6776	116869.1234	125257.9906	133547.6437	120909.2478	22909.41609	26543.71593	24930.35018	31416.40503	30605.50378	30537.23287	27102.42479	51116.62725	37565.11035	22940.55042	100403.4268	116962.7093	121309.8532
WAMW1792	70	87	130.099	C7H14O2	2-Pentanol, acetate	Ester	626-38-0	849	herbal, weedy, musty, green, vegetable, nut skin, beany, ketonic, animalic	0.015	-	78051.01116	78314.68257	76814.99427	71293.09702	78871.19003	73800.96781	77517.30223	70237.6138	76581.89877	74687.75012	57418.31637	57385.52975	61549.43701	71880.52126	75137.46453	80733.65836	55256.49157	73303.83575	78911.83432	77906.11789	53228.98189	74227.35042	71858.10394	60818.32259	75490.83075	52300.2951	75030.546	68793.3646	65864.01567	77769.90417	68488.39665	68448.51359	75449.34569	75639.50225	72898.12559	55902.38853	70249.50273	75553.37244
GGMW0028	54	55	114.068	C6H10O2	Methyl tiglate	Ester	6622-76-0	866	-	0.13	-	68922.5245	68690.3758	69146.25169	65635.59788	71290.11096	65418.00048	71360.8607	64227.16389	68005.71636	67761.32489	53087.2391	52276.61851	54876.25329	66595.64293	71439.07594	72623.2735	51265.92023	67656.49082	72999.90358	70881.22091	49057.06819	68879.46489	68123.78643	56457.66255	70123.23075	48537.59658	69541.88658	62208.70701	61576.825	69994.76498	62564.45308	62070.0163	70934.05755	73331.34906	67515.8168	51357.46855	65990.76958	71941.7695
KMW0396*314	55	125	170.131	C10H18O2	2-Octenoic acid, ethyl ester	Ester	2351-90-8	1243	fruity, green, pineapple, pear skin, waxy, juicy	-	-	49340.39902	47749.46392	50306.19645	51667.5717	46858.04275	43231.09147	63654.99759	44878.45088	44262.69535	51491.68243	39680.7969	48769.57945	41678.70908	44577.20169	55724.70171	42985.53792	45403.99311	47305.28893	37147.2239	43673.40445	50109.87077	46303.16767	48597.29799	45673.3868	52014.97816	41406.15553	51871.06559	52079.18156	54722.34362	61889.83654	63495.24696	62227.38052	60747.20918	59665.81829	53883.85378	46574.12882	45496.09374	50901.21624
D147*110	91	108	192.115	C12H16O2	Butanoic acid, 3-methyl-, phenylmethyl ester	Ester	103-38-8	1396	sweet, fruity, apple, pineapple, herbal	0.01	-	102721.4303	98095.17482	62087.40664	61994.38053	62288.35684	36368.06783	86323.85644	50655.32349	59869.51694	41914.10783	64528.1127	65541.27886	48539.95028	59210.38372	42872.71689	58605.39535	47504.9854	63932.86983	38358.6786	41704.84337	75497.63157	81277.9458	47788.72641	66651.33679	58795.63456	50593.77736	35861.61765	37986.42394	30514.21654	43280.43379	57830.23029	40267.9879	68478.35417	33440.81532	55042.9068	78831.96437	60388.64898	41284.02362
XMW1240	70	99	186.162	C11H22O2	Hexanoic acid, 2-methylbutyl ester	Ester	2601-13-0	1247	ethereal	0.032	-	28528.37718	28049.35652	29450.08355	32435.12206	25522.02931	28687.64512	40639.15178	28606.23981	29934.62785	35021.67687	24473.05959	29307.55099	25752.70209	27040.58542	37429.21746	29295.00329	31202.73162	32150.71869	22585.18165	28362.36992	30296.5276	27692.52854	29489.96276	28899.17725	32542.06878	26882.7654	30897.78324	33040.62913	32110.47827	37286.28621	39099.44736	38873.65128	36677.11778	38049.35323	33746.69206	29461.72136	27323.49761	30605.61467
GMW0096	81	95	125.981	C2H6O2S2	S-Methyl methanethiosulphonate	Ester	2949-92-0	1081	sulfury, pungent, roasted	5	-	43807.83662	43493.49379	43765.75231	44026.7423	43926.79869	42104.62587	42826.2825	42110.66521	42255.49219	44504.66108	33554.47149	38445.40671	36120.98213	43277.30852	44424.95907	41871.44565	43764.12681	44352.63295	34266.14861	39904.83631	42882.30079	40549.18821	44997.24713	38680.35204	43010.52477	31375.27794	40888.36015	41005.68449	43082.20069	45906.76979	43382.90751	43024.68573	45012.42262	44913.65622	40416.17185	32395.97297	36677.46222	41140.79793
XMW0464	165	105	165.079	C9H11NO2	Benzoic acid, 2-(methylamino)-, methyl ester	Ester	85-91-6	1408	fruity, musty, sweet, neroli, powdery, phenol, wine	0.0203	-	54019.7344	45942.27598	40586.01702	41471.08089	40386.42999	43168.42171	42793.42404	45235.07787	40102.19295	39584.13172	42810.27955	35827.58915	36002.33829	36512.4396	34663.14379	39106.50936	41792.53318	39314.05597	40893.02549	41158.32255	43362.45898	42558.15146	41262.28298	40842.9526	39227.49356	39865.77018	40352.21056	40851.84399	38202.41873	38902.15135	39525.54609	40290.31774	40071.67968	38602.67518	37985.86542	43693.77372	33717.32013	38923.15277
XMW0971	65	83	190.099	C12H14O2	Benzyl angelate	Ester	37526-87-7	1446	-	-	-	148875.5579	142300.7927	145315.7721	138214.5521	150130.0554	75457.9154	69001.54065	79482.3462	73402.06284	83056.18998	130634.7097	132744.2374	170014.1952	163522.3571	110766.7422	70534.79123	70170.63401	69158.00676	72932.748	77599.80298	71361.71679	68681.21073	72612.36352	82669.36148	75250.73345	0	0	0	0	0	0	0	0	0	0	0	0	85909.47158
XMW0080	54	81	170.131	C10H18O2	3-Octen-1-ol, acetate, (Z)-	Ester	69668-83-3	1195	-	-	-	30023.55508	29987.44362	30889.17259	30654.56481	29661.36897	27946.36412	33695.29681	25923.63626	28379.60947	34152.33027	23835.61934	27843.96732	24759.38925	30034.87165	34865.79257	30457.76448	30077.36155	31997.7472	25173.666	25476.06583	30447.93277	28605.77632	30531.53348	27051.95788	30289.25431	24909.61755	34266.45967	34513.40529	33232.5265	36372.21076	36209.06498	37043.05486	38639.43771	37266.20132	34234.97455	28099.05524	30496.58593	33299.89619
WAMW0847	65	93	152.047	C8H8O3	Benzoic acid, 3-hydroxy-, methyl ester	Ester	19438-10-9	1389	-	2	-	54211.51106	40996.63421	31427.16902	31291.28785	31633.51604	20041.58319	40909.64371	26395.33768	28374.70555	22062.72657	32476.7504	33640.27968	27082.55596	31162.04473	25066.50557	31174.28295	26908.86406	32047.90437	22729.06487	23613.71268	35570.57375	42327.76571	24073.29408	32792.17959	29565.32284	25908.33345	18334.9481	19133.04283	15664.44081	21298.77447	28324.01093	25575.79977	31806.20472	20578.41029	27608.04899	36220.89249	29946.10721	21229.46079
D1386	71	45	130.099	C7H14O2	Propanoic acid, 2-methyl-, 1-methylethyl ester	Ester	617-50-5	784	-	0.026	-	31674.64816	33253.08619	40104.76322	25318.60391	30500.23107	64334.62394	62956.35416	69396.77137	59887.44636	0	27313.84491	25463.89607	27637.71655	32458.77926	106480.6945	108789.881	146904.1985	89449.4615	163328.993	0	89105.86365	90019.81031	90271.2203	84071.09216	86804.25952	0	0	0	54160.30439	0	29952.64103	39235.12077	47415.85785	40250.02835	46846.47225	51640.24809	69583.2789	51757.60982
NMW0025	94	43	136.052	C8H8O2	Acetic acid, phenyl ester	Ester	122-79-2	1061.976369	phenol, medicinal, animalic, resinous, castoreum, woody, smoky, burnt	0.2	C15583	7050.774857	6724.105605	6264.338584	7335.865368	6868.671281	5881.258703	6036.310606	6263.266395	5663.003397	5885.664756	2046.463062	2344.40733	2481.488918	2399.184382	2589.641678	4861.200022	4100.828505	4632.343773	3696.04629	3604.6819	5560.58675	4912.343746	4811.781517	4979.645384	4863.52939	3639.165326	3587.354129	3372.620135	3237.711698	3828.110058	3839.768345	3898.932312	4562.30583	3781.546919	3959.757516	27543.84594	27874.2033	26743.58708
XMW3510	43	82	184.146	C11H20O2	trans-2-Hexenyl isovalerate	Ester	68698-59-9	1245	green, waxy, apple, pear, banana, grape	-	-	20294.80781	18494.89902	22342.91127	17202.38224	18791.60669	20560.86783	23984.26589	15125.7502	19498.02279	22668.11049	20162.67973	18473.29496	16201.86219	20605.31106	30633.3714	22628.14452	25275.84129	27418.59958	16129.61009	18522.3565	18760.93258	23780.06846	23529.60438	17556.54425	16884.35758	17173.12104	24244.91724	23941.16274	26353.86384	30657.21757	24933.20928	24044.05034	23324.25736	24277.87583	18967.48286	17959.93351	16169.52992	18675.46586
D60	135	93	222.089	C12H14O4	Piperonyl isobutyrate	Ester	5461/8/5	1652	fruity, berry, jammy, plum, tropical, heliotrope, powdery	-	-	16908.59671	15545.94547	17270.64445	16007.49061	16780.84779	16359.50212	15416.71771	15941.9406	15102.25991	13664.25416	15872.90939	15401.17085	16816.00606	16855.14357	12371.06112	10369.17388	10686.09444	14524.37603	8644.054378	9789.857622	12620.72895	10931.17458	12574.16589	14901.83485	13114.0713	8803.35865	10069.76239	8752.263518	9421.936274	10909.46603	11990.5959	14372.30235	11482.25803	11619.83298	9108.172209	10343.51583	12076.46719	11560.29772
D158	115	71	208.11	C12H16O3	2-Phenoxyethyl isobutyrate	Ester	103-60-6	1488	green, fruity, waxy, apple, nuances	-	-	28436.14411	26903.54994	26989.57961	27908.88524	25513.67008	28110.01875	25527.94955	30025.92833	29717.33656	29938.45339	23574.98662	27545.37889	27118.20058	29238.69756	24280.45207	28505.30394	28399.66869	29374.81585	28524.05088	28222.96511	16303.37131	16481.88617	16585.32169	18525.04011	22845.1899	18329.21681	23860.67722	19703.05358	18611.06921	25260.15131	19166.37859	18394.1	26992.95014	24205.6229	14673.71118	16674.79215	16093.45225	18098.08318
D73	147	91	190.099	C12H14O2	2-Propenoic acid, 3-phenyl-, 1-methylethyl ester	Ester	7780/6/5	1485	balsamic, fruity, tropical, cinnamyl, berry, strawberry, peach	-	-	29122.70247	29429.58511	26124.79057	28814.5371	25775.98736	29071.11185	23560.56582	31436.69857	30047.35701	30626.4178	23158.79819	26613.66087	26794.15209	29073.80589	24885.72569	27229.6764	27558.41506	26572.02023	28267.69231	27444.93739	16495.09554	16795.77293	16336.33605	18731.52009	21862.1967	18695.396	22773.332	19924.10819	18473.9154	25206.90455	18775.01459	19194.98603	26500.76476	24189.8337	15312.34014	15693.87776	18666.51219	20695.78554
QWMW0678*421	120	138	194.094	C11H14O3	Benzoic acid, 2-hydroxy-, 2-methylpropyl ester	Ester	87-19-4	1476	sweet, herbal, floral, orchid, sweet, spice, fruity	-	-	22295.38312	21706.21615	21748.9725	25596.3455	22178.91431	25921.94359	21529.98424	23391.37032	23033.19196	22390.76216	21375.84476	24653.68682	24329.33924	22889.30289	24738.65719	25262.50683	25736.0687	22373.27941	25810.00466	22139.03448	15076.1244	15426.53269	15453.44501	14427.27193	19833.88267	16687.91057	20465.89236	17816.41882	14549.19411	22710.20341	17708.02673	17233.70833	23882.14114	22106.90163	13794.83012	10964.982	15138.41067	17193.96574
KMW0653	136	68	238.193	C15H26O2	Pentanoic acid, 3,7-dimethyl-2,6-octadienyl ester, (E)-	Ester	10402-47-8	1659	rose, fruity, pineapple	-	-	15436.60498	15656.95934	15627.69999	15189.96762	15353.80797	16186.70299	13375.08965	15410.53008	15272.57879	13187.69474	13330.31104	13023.42917	13601.13347	14258.94038	9090.780276	8269.356647	7767.814104	10740.27521	6817.458674	7341.355369	9550.508337	8446.797977	9341.188452	11199.60208	10789.8779	0	7899.247609	7330.205257	6653.417387	8689.698389	8985.379868	13657.04666	8462.622635	8524.140354	6583.242303	9890.751632	11513.15466	11666.04849
D103	71	132	220.146	C14H20O2	Butanoic acid, 1,1-dimethyl-2-phenylethyl ester	Ester	10094-34-5	1493	floral, green, herbal, fruity, plum, prune	-	-	29286.67936	28709.06035	34935.1965	30071.72741	31830.56942	33270.35452	26708.59023	30248.22918	29074.03277	36862.6137	29319.30466	32908.28348	30125.65909	41846.02146	46010.17804	38407.51223	36886.54814	32415.57385	36300.35	34295.78251	27987.94572	26255.81781	24368.66473	12623.78909	29371.95442	18480.67098	25058.71698	22807.48408	23461.23395	25119.30978	20853.17545	26838.80703	27351.46477	26357.12659	27166.36763	7365.594484	28501.1107	27792.34169
KMW0421	64	92	152.047	C8H8O3	Methyl salicylate	Ester	119-36-8	1192	caramel, pepperminty	0.04	C12305	11971.41634	9656.041761	11179.21917	11874.08976	11195.51593	10388.95518	14526.83323	9398.465881	13258.67904	13640.81102	10146.74548	11536.47611	10589.79043	11643.89422	14554.15813	12645.20222	12372.62858	12913.76789	12408.47787	11023.35057	12374.86539	11558.40282	12800.50987	11974.76701	12130.44034	9705.681735	12541.27952	12572.20657	13150.38251	14528.55266	14367.83423	14069.61368	15571.59267	18014.05276	12231.46858	10714.19624	12123.35047	12767.28061
XMW1117	72	70	142.099	C8H14O2	2-Propenoic acid, pentyl ester	Ester	2998-23-4	978	-	-	-	13475.03434	10634.48725	10859.66125	12525.45466	14857.16511	20220.77235	21419.97817	21905.46639	23120.33822	22610.2818	16207.07202	13308.4069	13901.737	12161.83024	11201.72713	9513.452627	10488.23081	11838.78166	9871.21022	6973.542875	31220.19385	27459.78607	28613.28721	29409.29475	29549.51717	5789.848875	6021.04236	7109.950737	7790.793068	5969.957329	14925.75858	18046.94532	20766.04481	17901.76133	19372.70055	16342.45861	19249.00484	16961.54692
KMW0303*301	131	103	162.068	C10H10O2	2-Propenoic acid, 3-phenyl-, methyl ester	Ester	103-26-4	1389.342904	sweet, balsamic, strawberry, cherry, cinnamon	0.011	C06358	21122.83015	20966.77233	24276.29639	23130.00579	24785.94567	47243.41861	65286.857	49189.52849	51660.29931	7286.255077	7069.529747	7167.375338	5780.428202	6487.61895	5384.699437	9827.662522	11391.3544	13087.3842	10618.34085	10330.44528	7744.722214	8880.9296	5161.027656	7224.279869	6222.116062	7189.72083	5643.3759	5950.648719	4339.967705	3555.255704	7135.564135	7669.290617	10347.12063	6619.370117	6665.083808	9948.085365	7510.186987	6049.29131
XMW0627	149	177	222.089	C12H14O4	Diethyl Phthalate	Ester	84-66-2	1594	bitter	0.33	D03804	15036.57882	14721.03964	14649.27861	13680.53582	14316.32488	5436.788919	7969.12049	6567.670377	6080.096423	5128.96139	7021.17708	7003.942733	6906.7044	8550.678608	7207.345406	6265.217143	5528.612313	5958.07522	6557.772771	8306.295516	8618.899209	7653.62026	7271.045627	7752.711774	8287.008834	9076.004682	8722.683069	7914.499868	6268.481001	9267.867511	8410.784016	6662.153689	5434.782556	6131.360444	7455.323448	30079.15631	24430.54154	22394.18019
D444	113	95	224.141	C13H20O3	2-Furancarboxylic acid, octyl ester	Ester	39251-88-2	1642	oily, waxy, earthy, mushroom, creamy, tallow	-	-	9020.350143	9090.227858	8231.611013	8566.773115	8656.288032	8013.747509	6625.642339	8592.284363	9093.212626	9126.242506	7231.364404	8280.210936	8297.424978	8931.797501	7053.538105	5532.505624	5860.506735	7485.23774	6392.187365	7101.932638	7610.035709	4474.865969	5184.959771	6703.273079	6992.093301	4270.375848	4385.544918	4083.99171	4066.744966	5447.880794	4791.079184	6021.928661	5348.032078	5366.44098	4088.902546	4585.88924	6248.190704	6351.502866
KMW0580	97	125	196.146	C12H20O2	2,4-Decadienoic acid, ethyl ester, (E,Z)-	Ester	3025-30-7	1479	green, waxy, pear, apple, sweet, fruity, tropical	0.1	C08486	11841.64513	11199.13492	12228.42095	12353.52706	11792.76592	11108.64444	12084.51939	13092.95215	12045.37931	12552.15306	10919.37706	12513.28551	12728.82044	12883.14457	12028.66963	12656.10462	12453.35537	12738.64833	11908.94531	12348.50032	7199.440837	7144.274937	7638.728249	8333.686006	9890.94332	9549.20513	10084.15672	9444.880541	9778.802678	11440.11395	10682.19742	9383.049828	11164.71938	10900.22633	7785.607942	8171.437737	9098.401309	9826.464711
QWMW0712	133	134	180.079	C10H12O3	Benzoic acid, 2-methoxy-, ethyl ester	Ester	7335-26-4	1412	sweet, floral, fruity, raspberry, grape, ylang-ylang	-	-	11310.77297	9480.271508	8410.508044	8434.963364	8697.605669	8826.421524	9429.065905	9824.263159	8868.821837	8113.43874	9486.362528	8301.344057	7943.816594	7738.32826	7609.914411	8558.719777	8573.008275	8699.695002	9060.328669	8705.273156	9524.17079	9337.458492	8549.842544	9226.173467	8519.667674	8623.067399	8741.991955	9484.479484	8404.532865	8344.797001	8607.924243	8366.124502	8399.010693	8433.961815	7678.27065	9583.692879	6971.904306	8126.144396
KMW0534	56	57	200.178	C12H24O2	Butyl caprylate	Ester	589-75-3	1389	buttery, ether, herbal, dank	-	-	16112.8544	14899.94348	16580.97655	12875.19401	12989.10073	14291.05017	17173.38462	13544.6169	11116.5049	13030.85719	13581.69901	13475.19799	12463.89596	25006.16098	26535.80215	19068.31949	18164.59566	12407.8054	17123.19017	14842.15686	11484.38797	12158.46579	9830.614903	6125.408153	11547.68554	6413.543335	10600.78001	12385.42823	10116.21858	11421.46039	10935.92122	9870.66008	10987.16199	11117.11178	11107.5943	6487.103046	11504.19701	10843.12375
XMW1209	71	43	158.131	C9H18O2	Propanoic acid, 2-methyl-, 2-methylbutyl ester	Ester	2445-69-4	1016	fruity, ethereal, tropical, banana	0.014	-	9587.650022	13386.37805	9957.341897	10875.85377	10504.9506	9806.862881	11465.29429	10314.98373	8701.27937	9289.797609	9392.76481	9797.049606	9827.216587	9653.362937	14528.83033	11131.88194	8936.519379	10482.54232	8622.913901	8983.556056	11402.46181	11034.56494	12199.51334	12412.27354	11256.29506	7382.609692	11179.75589	11488.00662	11822.81995	11630.27418	12316.99794	11233.52303	10645.90846	11212.95742	11142.7548	0	11616.32879	10343.0727
D204	145	70	214.193	C13H26O2	Pentyl octanoate	Ester	638-25-5	1484	orris, sweet, winey, cognac, elderflower, fatty	-	-	9018.344136	9154.807329	8814.48819	9096.71451	8627.987162	9299.154584	8401.018253	9733.580486	9385.058472	8798.401555	7616.964416	8762.921059	9122.118176	9168.055114	8177.900684	9509.11093	9340.249771	9029.430543	9160.264154	9238.28562	5672.768972	5831.879871	6297.130627	0	7593.623068	6205.073714	7839.211255	6965.013671	6290.860192	8255.664302	7156.820911	7113.557734	8440.164292	8065.620811	5422.455916	0	0	8839.281767
WMW0211	140	67	140.084	C8H12O2	2,4-Hexadienoic acid, ethyl ester, (2E,4E)-	Ester	2396-84-1	1094	warm, fruity, anisic, licorice, ether	0.56	-	5611.274755	6378.603878	6346.093621	6200.853171	5647.276641	5646.858058	6710.208922	5147.739745	5519.591007	6468.873371	4496.86052	9281.688164	4853.922103	7668.966643	10513.09866	5259.396716	8607.001892	9402.794706	16403.21956	5305.214638	5934.947855	5087.7639	5669.907926	6946.450418	6068.608949	4396.853253	5088.726096	5365.359268	7805.592196	5057.292363	5763.378511	5463.612903	6654.450995	7705.751613	7821.546126	4760.632092	4722.634467	5271.918416
XMW1089	99	41	184.146	C11H20O2	Hexanoic acid, cyclopentyl ester	Ester	5413-59-2	1315	-	-	-	16555.37939	17481.521	21536.88604	11894.6123	19851.0826	22898.60054	19757.51008	13050.29396	19462.43728	25189.36435	11389.02728	9899.490933	10803.04869	26028.43947	32787.87395	25475.50143	25092.69167	26953.50948	19375.78629	9765.222216	7893.398223	8004.040367	7636.062977	3134.90146	7418.543318	2363.251318	10225.00292	7934.104436	8242.005481	9556.537972	4764.11072	5420.149727	10481.89448	9480.595083	6325.634294	1601.0951	9987.515741	9570.824796
D284*126	104	57	206.131	C13H18O2	Butanoic acid, 2-methyl-, 2-phenylethyl ester	Ester	24817-51-4	1488	floral, green, sweet, tropical, waxy, rose	-	-	8332.738659	8869.991796	8321.481069	7908.103619	7269.369509	8816.750877	8208.33284	8968.860234	7882.298185	9027.333161	6001.17622	7869.879908	7083.113673	7645.117764	7341.973195	8496.210533	7482.413619	8476.604173	7494.135938	8077.732963	3990.265217	4929.051839	4422.01076	4843.636861	5522.418819	4680.281035	6806.410632	4962.625466	5343.075461	6697.649454	5374.324652	4648.893454	6473.252353	5428.430846	3970.5646	2839.881692	4921.585645	5537.776794
D152	104	105	192.115	C12H16O2	Propanoic acid, 2-methyl-, 2-phenylethyl ester	Ester	103-48-0	1396	floral, fruity, rose, tea, rose, peach, pastry	-	-	6937.923244	7174.325457	6871.008341	6093.601059	5989.916366	5148.447505	7820.777082	6243.097899	6184.05361	5995.748752	5178.533185	6033.857926	6084.971614	5370.306547	5241.553526	6453.929775	5791.131353	5952.042191	5473.856037	5915.260713	5151.680368	4728.247035	3943.995636	4574.251473	4431.438081	2606.731389	3047.18289	2938.219787	2548.582681	2247.266303	2890.339034	2696.021696	3723.657224	3158.866807	2748.762609	4037.433907	3212.204098	3969.611365
XMW0299	43	71	144.115	C8H16O2	Butanoic acid, butyl ester	Ester	109-21-7	996.0457856	fruity, banana, pineapple, green, cherry, tropical fruit, ripe fruit, juicy fruity	0.028	-	6237.108762	7028.966733	6590.155803	5861.446467	6932.993543	7399.055989	9565.880436	5772.209744	6599.252053	6441.776584	4614.131703	4272.842535	4456.699515	6994.505712	12709.66098	8672.450433	7493.908212	7759.280483	7099.093091	4959.38298	5787.373363	6894.883915	5868.619539	0	6384.495517	0	5077.939382	5257.287631	5292.839649	5190.60247	5167.669438	5130.626588	5357.345338	5559.722392	5552.136586	0	6479.441764	6997.077479
D1732	107	136	196.146	C12H20O2	Acetic acid, 1,7,7-trimethyl-bicyclo[2.2.1]hept-2-yl ester	Ester	92618-89-8	1288	balsamic, herbal, spice, fresh, cedary, pine needle, sweet, pine, camphor, woody	-	-	4743.768351	5010.320818	4590.042653	4763.350413	4461.229425	4460.322836	4381.993138	4854.659801	4387.845621	4622.322579	4199.985166	3360.778614	3330.793962	3739.325089	2858.118239	3791.523092	4759.515777	4422.227947	3479.427025	4298.854854	3329.20214	3092.700354	2406.173169	2882.801197	3533.609091	3837.122999	4120.616943	4099.406721	4139.347869	3986.049173	3925.96671	3942.994582	4214.710796	4092.888497	4203.865256	4470.987934	3354.387836	3618.573065
KMW0538	69	136	210.162	C13H22O2	Isobornyl propionate	Ester	2756-56-1	1388	pungent, pine, camphor, woody, lavender	-	-	10593.26879	8821.965606	10456.13455	8283.620467	5657.610862	9512.410542	11117.58074	8101.932757	7303.138424	7783.897421	9222.109315	8952.912195	8660.942327	10122.02477	14478.26249	10052.23578	9932.414934	9679.897193	10401.49744	7364.586781	7485.032918	7592.128473	5027.378734	4357.311748	7276.622641	4266.050582	5676.531471	6885.115642	5183.386018	4817.250092	7033.62386	6693.12717	7004.917971	6581.319707	7269.189289	4153.099681	5687.638165	5534.067669
QWMW1276	55	141	228.209	C14H28O2	Nonanoic acid, 3-methylbutyl ester	Ester	7779-70-6	1559	fruity, oily, apricot, floral	2	-	3555.804964	3795.702002	4082.797875	3877.809142	4073.824993	4418.773554	3417.896992	3637.283445	5738.57752	4507.406393	3483.873097	3647.685072	3518.31494	5526.040784	5187.704697	5523.276692	4977.885998	4504.817707	6073.413849	4997.344113	3406.568539	4234.855956	2736.753629	1768.905093	2893.41006	1566.352711	2852.584763	3010.553046	2206.118023	4218.186533	2046.334241	1607.820063	2734.37089	2834.68316	1830.244472	1179.320281	2796.343523	3068.656335
D56	68	105	190.099	C12H14O2	2-Buten-1-ol, 3-methyl-, benzoate	Ester	5205/11/8	1485	balsamic, fruity, chocolate, ylang-ylang, tea	-	-	5939.846042	5663.935485	5497.631401	5741.739243	5697.174385	17210.38826	5481.364767	5922.735923	5827.968074	17667.38908	5125.727514	5626.890529	5675.976765	5834.17097	5655.800874	16261.05862	16020.64453	6005.092156	5566.157133	5995.847379	3457.101538	3391.218266	3459.308858	3159.748016	4321.295323	3957.667134	4355.164965	4061.729054	3810.229322	4868.150399	4431.820146	4021.14132	4962.506402	5134.199499	3168.50797	3188.067102	3673.92182	4594.095901
KMW0532	117	99	200.178	C12H24O2	Hexanoic acid, hexyl ester	Ester	6378-65-0	1384	herbal, fresh, grassy, vegetable, fruity	6.4	-	5708.303528	5183.015088	3274.737404	3579.787218	3444.048623	2743.398061	5379.31713	3501.236837	4154.25718	3004.878055	3843.74448	3584.742384	2750.758951	3629.343129	2897.484374	4114.983139	3460.048298	4544.817792	2564.42755	2858.129418	4658.213325	5193.323117	3165.670651	4275.732361	3934.54771	3657.050274	2455.876833	2662.04623	2068.678112	3301.508906	3410.854918	3032.507587	4320.880719	2816.956648	3132.917066	4252.020855	3661.507848	2571.188809
KMW0267	105	77	136.052	C8H8O2	Benzoic acid, methyl ester	Ester	93-58-3	1097.747989	phenol, wintergreen, almond, floral, canga	0.00052	C20645	6558.639343	5722.804655	6006.19285	5603.936009	5380.399131	4725.568694	3558.47778	3121.01241	4915.383877	3913.571793	2757.604576	3214.400716	3028.532607	3592.117021	4392.478441	1964.08546	3726.557678	3976.028294	3288.970334	2539.95974	2968.170244	0	3889.72874	2459.179014	3955.191733	2121.873899	3963.09935	2863.45457	4597.72727	4422.930957	6898.022773	7705.580623	8839.891015	8527.006913	5810.486224	2588.841811	3919.415048	3922.382797
KMW0449*337	95	121	182.131	C11H18O2	Bicyclo[2.2.1]heptan-2-ol, 1,7,7-trimethyl-, formate, endo-	Ester	7492-41-3	1226	green, earthy, herbal, balsamic, pine	-	-	288908.7729	276302.4251	292578.6139	292491.3378	277569.0106	265753.1281	328872.1993	291204.7925	270033.7985	301976.6246	255632.9819	266705.3178	267559.047	312749.8158	351397.4395	302142.2651	313639.0038	331624.5418	227330.1878	276512.4217	283309.4947	271167.7528	319333.2071	286195.9152	286891.0462	257957.3051	335855.6841	326726.2835	340237.9268	391448.8623	382121.3182	371568.007	375973.9834	376273.7447	290414.1099	273704.99	253849.9002	278189.1938
XMW1219*109	83	101	156.115	C9H16O2	2-Butenoic acid, 2-methyl-, 2-methylpropyl ester, (E)-	Ester	61692-84-0	1093	herbal, pungent	-	-	166268.0661	166264.0772	172482.3197	207898.1396	171230.2149	164663.3086	187491.6454	186350.6132	174624.5039	179099.5729	191430.2522	243271.5968	250554.6258	139785.1112	190864.9502	142099.5472	141707.5202	157733.4274	136579.4075	226575.6194	184651.8554	186074.9144	194121.7996	278134.7437	219847.3723	413209.7406	209431.6407	239678.3865	239910.9861	245718.8126	236830.4734	255471.5778	178421.5823	191189.2659	203408.821	231023.6829	159869.4449	175636.0148
XMW1401*042	82	67	184.146	C11H20O2	n-Valeric acid cis-3-hexenyl ester	Ester	35852-46-1	1237	green, fruity, apple, pear, kiwi, unripe, banana, tropical	0.06	-	79677.51564	87333.89185	79547.73623	90831.92059	86167.0874	83066.05738	114844.406	81275.67781	84509.72389	81861.35622	71423.07231	83497.99598	74805.66777	86613.62601	108260.4579	85081.3603	88537.99947	94061.14504	63062.04283	77095.33224	87745.14452	84971.23433	89514.57519	80455.56928	78090.34597	72063.88191	95193.20465	92262.11418	97839.53734	112851.9889	112378.6842	108726.0133	112710.3566	110319.5343	93635.66797	76585.34776	80596.13846	90411.17356
XMW1403*042	82	67	184.146	C11H20O2	cis-3-Hexenyl isovalerate	Ester	35154-45-1	1238	fresh, green, apple, fruity, tropical, pineapple	0.02	-	79677.51564	87333.89185	79547.73623	90831.92059	86167.0874	83066.05738	114844.406	81275.67781	84509.72389	81861.35622	71423.07231	83497.99598	74805.66777	86613.62601	108260.4579	85081.3603	88537.99947	94061.14504	63062.04283	77095.33224	87745.14452	84971.23433	89514.57519	80455.56928	78090.34597	72063.88191	95193.20465	92262.11418	97839.53734	112851.9889	112378.6842	108726.0133	112710.3566	110319.5343	93635.66797	76585.34776	80596.13846	90411.17356
XMW3574*314	55	125	170.131	C10H18O2	Ethyl (E)-2-octenoate	Ester	7367-82-0	1249	fruity, pear skin, green, waxy, tropical, plum skin, fatty	-	-	49340.39902	47749.46392	50306.19645	51667.5717	46858.04275	43231.09147	63654.99759	44878.45088	44262.69535	51491.68243	39680.7969	48769.57945	41678.70908	44577.20169	55724.70171	42985.53792	45403.99311	47305.28893	37147.2239	43673.40445	50109.87077	46303.16767	48597.29799	45673.3868	52014.97816	41406.15553	51871.06559	52079.18156	54722.34362	61889.83654	63495.24696	62227.38052	60747.20918	59665.81829	53883.85378	46574.12882	45496.09374	50901.21624
XMW0962*110	91	108	192.115	C12H16O2	Butanoic acid, 2-methyl-, phenylmethyl ester	Ester	56423-40-6	1392	-	-	-	102721.4303	98095.17482	62087.40664	61994.38053	62288.35684	36368.06783	86323.85644	50655.32349	59869.51694	41914.10783	64528.1127	65541.27886	48539.95028	59210.38372	42872.71689	58605.39535	47504.9854	63932.86983	38358.6786	41704.84337	75497.63157	81277.9458	47788.72641	66651.33679	58795.63456	50593.77736	35861.61765	37986.42394	30514.21654	43280.43379	57830.23029	40267.9879	68478.35417	33440.81532	55042.9068	78831.96437	60388.64898	41284.02362
XMW0463*110	91	108	192.115	C12H16O2	Pentanoic acid, phenylmethyl ester	Ester	10361-39-4	1396	fruity, floral, apple skin	-	-	102721.4303	98095.17482	62087.40664	61994.38053	62288.35684	36368.06783	86323.85644	50655.32349	59869.51694	41914.10783	64528.1127	65541.27886	48539.95028	59210.38372	42872.71689	58605.39535	47504.9854	63932.86983	38358.6786	41704.84337	75497.63157	81277.9458	47788.72641	66651.33679	58795.63456	50593.77736	35861.61765	37986.42394	30514.21654	43280.43379	57830.23029	40267.9879	68478.35417	33440.81532	55042.9068	78831.96437	60388.64898	41284.02362
WMW0219*044	95	93	196.146	C12H20O2	Isobornyl acetate	Ester	125-12-2	1286	balsamic, camphor, herbal, woody, sweet	-	-	50052.37076	46044.44929	48409.18713	49619.3788	49312.2749	48592.60816	46232.29446	45202.36686	48407.18999	47887.26929	47717.66506	47589.27444	46717.55285	46517.1094	40032.07853	48088.92953	49144.54538	47723.97254	43950.76412	49353.90486	47366.02536	46789.42081	42017.63175	46401.90414	52541.90332	49045.48046	50690.6283	49176.37882	52775.57581	52371.72734	50597.50174	52238.01068	52092.9523	53405.23486	55362.86034	50030.96622	39471.83731	49947.15367
KMW0458*351	136	121	196.146	C12H20O2	p-Menth-8-en-3-ol, acetate	Ester	89-49-6	1259	minty, leafy	-	-	27469.19707	25474.15707	27464.51041	26633.60823	28432.22098	27574.22097	25808.32916	25067.56245	27060.67115	27068.92821	26060.82455	26584.01019	26623.92695	26275.75573	22346.64892	25389.71568	26172.53579	26235.37663	25601.04595	26476.39518	24943.26014	24042.597	21400.94464	24955.50611	27242.25237	27417.51837	27007.38238	25736.87872	27706.78319	27876.62618	28094.02559	27285.89841	26547.7727	27605.18672	28310.45448	24649.13528	0	26001.62241
D847*421	120	138	194.094	C11H14O3	Benzoic acid, 2-hydroxy-, butyl ester	Ester	2052-14-4	1469	harsh, ethyl benzoate, clover	0.005	-	22295.38312	21706.21615	21748.9725	25596.3455	22178.91431	25921.94359	21529.98424	23391.37032	23033.19196	22390.76216	21375.84476	24653.68682	24329.33924	22889.30289	24738.65719	25262.50683	25736.0687	22373.27941	25810.00466	22139.03448	15076.1244	15426.53269	15453.44501	14427.27193	19833.88267	16687.91057	20465.89236	17816.41882	14549.19411	22710.20341	17708.02673	17233.70833	23882.14114	22106.90163	13794.83012	10964.982	15138.41067	17193.96574
KMW0679*301	131	103	162.068	C10H10O2	2-Propenoic acid, 3-phenyl-, methyl ester, (E)-	Ester	1754-62-7	1379	sweet, balsamic, strawberry, cherry	-	C06358	21122.83015	20966.77233	24276.29639	23130.00579	24785.94567	47243.41861	65286.857	49189.52849	51660.29931	7286.255077	7069.529747	7167.375338	5780.428202	6487.61895	5384.699437	9827.662522	11391.3544	13087.3842	10618.34085	10330.44528	7744.722214	8880.9296	5161.027656	7224.279869	6222.116062	7189.72083	5643.3759	5950.648719	4339.967705	3555.255704	7135.564135	7669.290617	10347.12063	6619.370117	6665.083808	9948.085365	7510.186987	6049.29131
XMW0981*126	104	57	206.131	C13H18O2	Butanoic acid, 3-methyl-, 2-phenylethyl ester	Ester	140-26-1	1491	floral, fruity, sweet, rose, peach, apricot	1.00E-05	-	8332.738659	8869.991796	8321.481069	7908.103619	7269.369509	8816.750877	8208.33284	8968.860234	7882.298185	9027.333161	6001.17622	7869.879908	7083.113673	7645.117764	7341.973195	8496.210533	7482.413619	8476.604173	7494.135938	8077.732963	3990.265217	4929.051839	4422.01076	4843.636861	5522.418819	4680.281035	6806.410632	4962.625466	5343.075461	6697.649454	5374.324652	4648.893454	6473.252353	5428.430846	3970.5646	2839.881692	4921.585645	5537.776794
XMW0693*050	69	41	182.131	C11H18O2	2,6-Octadienoic acid, 3,7-dimethyl-, methyl ester	Ester	2349-14-6	1323	-	-	-	21085.43863	24311.05447	27129.29158	16154.49983	27138.45127	29107.4981	25152.15081	18565.27636	25226.69399	36627.95847	13806.34418	15313.24848	12591.63789	36610.1419	45921.84173	39954.96774	37223.62626	38053.90334	25879.56143	15206.85804	8256.688941	7882.916238	8062.314647	6006.981055	8194.203966	2876.901714	7041.536836	7493.945287	7620.83738	7169.486043	6155.965292	6944.304474	8039.71735	7738.705899	7857.237224	0	8605.824155	8040.496902
[truncated: 17 more columns]
